# Supplementary material for: Testosterone treatment impacts the intestinal microbiome of transgender individuals
Source: mSphere. 2024 Sep 10;9(10):e00557-24. doi: 10.1128/msphere.00557-24 (PMC11520287; doi:10.1128/msphere.00557-24)
Supplement: Table S1 — Alpha diversity with metadata. [file msphere.00557-24-s0001.xlsx]

## Sheet: Sheet1
Table S1: Alpha diversity with metadata
Participant	Sample #	Time	Shannon Index
1	1	0	3.30939
	2	31	3.24828
	3	116	3.12448
2	1	10	3.93497
	2	54	3.86093
	3	139	3.09917
3	1	0	4.1431
	2	53	4.34615
	3	114	4.17184
4	1	0	3.84004
	2	9	3.91101
	3	94	3.48422
5	1	0	3.215
	2	35	3.38373
	3	120	3.25158
6	1	0	4.2779
	2	0	3.84566
	3	38	4.04397
7	1	0	3.69434
	2	126	3.84505
8	1	0	3.90043
	2	21	3.90165
	3	91	3.93683
9	1	0	4.05119
	2	37	3.37431
