# Supplementary material for: Testosterone treatment impacts the intestinal microbiome of transgender individuals
Source: mSphere. 2024 Sep 10;9(10):e00557-24. doi: 10.1128/msphere.00557-24 (PMC11520287; doi:10.1128/msphere.00557-24)
Supplement: Table S2 — Abundance of genes detected in the metagenome of transgender males receiving testosterone therapy. [file msphere.00557-24-s0002.xlsx]

## Sheet: Table of contents
Table S2: Abundance of genes detected in the metagenome of transgender males receiving testosterone therapy
Sheet 1: All gene abundances
Sheet 2: All genes detected WITH coefficient and significance calculated
Sheet 3: All genes detected for which FDR was less than 0.2, sorted according to the coefficient and color coded for function.

## Sheet: Sheet1
feature	X1.1.1.1..Alcohol.dehydrogenase	X1.1.1.100..3.oxoacyl..acyl.carrier.protein..reductase	X1.1.1.133..dTDP.4.dehydrorhamnose.reductase	X1.1.1.14..L.iditol.2.dehydrogenase	X1.1.1.169..2.dehydropantoate.2.reductase	X1.1.1.193..5.amino.6..5.phosphoribosylamino.uracil.reductase	X1.1.1.205..IMP.dehydrogenase	X1.1.1.22..UDP.glucose.6.dehydrogenase	X1.1.1.23..Histidinol.dehydrogenase	X1.1.1.25..Shikimate.dehydrogenase	X1.1.1.267..1.deoxy.D.xylulose.5.phosphate.reductoisomerase	X1.1.1.27..L.lactate.dehydrogenase	X1.1.1.271..GDP.L.fucose.synthase	X1.1.1.290..4.phosphoerythronate.dehydrogenase	X1.1.1.292..1.5.anhydro.D.fructose.reductase..1.5.anhydro.D.mannitol.forming.	X1.1.1.3..Homoserine.dehydrogenase	X1.1.1.40..Malate.dehydrogenase..oxaloacetate.decarboxylating...NADP....	X1.1.1.42..Isocitrate.dehydrogenase..NADP....	X1.1.1.44..Phosphogluconate.dehydrogenase..NADP....dependent..decarboxylating.	X1.1.1.77..Lactaldehyde.reductase	X1.1.1.85..3.isopropylmalate.dehydrogenase	X1.1.1.86..Ketol.acid.reductoisomerase..NADP....	X1.1.1.94..Glycerol.3.phosphate.dehydrogenase..NAD.P.....	X1.1.1.95..Phosphoglycerate.dehydrogenase	X1.11.1.1..NADH.peroxidase	X1.11.1.15..Peroxiredoxin	X1.12.7.2..Ferredoxin.hydrogenase	X1.13.12.16..Nitronate.monooxygenase	X1.16.3.2..Bacterial.non.heme.ferritin	X1.17.1.8..4.hydroxy.tetrahydrodipicolinate.reductase	X1.17.4.1..Ribonucleoside.diphosphate.reductase	X1.17.4.2..Ribonucleoside.triphosphate.reductase	X1.17.7.3...E..4.hydroxy.3.methylbut.2.enyl.diphosphate.synthase..flavodoxin.	X1.17.7.4..NO_NAME	X1.17.99.6..Epoxyqueuosine.reductase	X1.18.6.1..Nitrogenase	X1.2.1.11..Aspartate.semialdehyde.dehydrogenase	X1.2.1.38..N.acetyl.gamma.glutamyl.phosphate.reductase	X1.2.1.41..Glutamate.5.semialdehyde.dehydrogenase	X1.2.7.8..Indolepyruvate.ferredoxin.oxidoreductase	X1.3.1.98..UDP.N.acetylmuramate.dehydrogenase	X1.3.7.9..4.hydroxybenzoyl.CoA.reductase	X1.4.1.13..Glutamate.synthase..NADPH.	X1.4.1.14..Glutamate.synthase..NADH.	X1.4.1.16..Diaminopimelate.dehydrogenase	X1.4.3.16..L.aspartate.oxidase	X1.5.1.2..Pyrroline.5.carboxylate.reductase	X1.5.1.20..Methylenetetrahydrofolate.reductase..NAD.P.H.	X1.5.1.3..Dihydrofolate.reductase
GH097_S1_	0.00113245	0.00274273	0.00260932	0.00145375	0.000842312	0.000832519	0.00247745	0.00101073	0.00193673	0.00228315	0.00190813	0.0018747	0.000140072	0.000826125	0.00104858	0.00251155	0.000851912	0.00155854	0.00108287	0.00136968	0.00203383	0.00249874	0.00199211	0.000887716	0.00125923	0.000685341	0.000838179	0.000977614	0.000540963	0.0020062	0.000498201	0.00142196	0.00175875	0.00161512	0.00127254	0.000589685	0.00110112	0.00185241	0.00179302	0.000463491	0.0020512	0.00122537	0.0019665	0.000851553	0.000565464	0.00101293	0.00189614	0.0018236	0.000930511
GH097_S2_	0.00119769	0.00284962	0.00246733	0.00151842	0.000797114	0.000984728	0.00245885	0.00126	0.00190962	0.00236141	0.00186575	0.00192563	0.00021144	0.000815877	0.00113044	0.00250284	0.000827987	0.00162702	0.00098993	0.00160053	0.00199918	0.00253238	0.00207328	0.000895448	0.00145364	0.000789392	0.000743479	0.00102839	0.000692456	0.00193148	0.000602488	0.00118799	0.00173399	0.00157908	0.00117539	0.000709416	0.00105121	0.00190699	0.00184025	0.00052591	0.00210109	0.000983616	0.00193406	0.000924855	0.000515259	0.0011908	0.00187724	0.00186024	0.00104072
GH097_S3_	0.00120302	0.00248714	0.00261196	0.00116681	0.000929231	0.000949454	0.00244999	0.00145289	0.00184749	0.00198605	0.00198218	0.00171632	0.000539391	0.0012458	0.00117248	0.00241176	0.000712518	0.00164333	0.00120537	0.00166043	0.00201893	0.00242857	0.00203231	0.00095713	0.00113249	0.000865405	0.000806905	0.000896538	0.000982848	0.00187895	0.000926734	0.00116959	0.00174034	0.00155637	0.00108309	0.000421593	0.00123376	0.0019145	0.00193138	0.00059783	0.00214574	0.000885105	0.0019891	0.000804133	0.00062164	0.00111059	0.0019326	0.00178691	0.000957182
GH097_S4_	0.00120177	0.00282549	0.00247283	0.00150388	0.000876701	0.00093368	0.00221649	0.00119085	0.0016627	0.00251569	0.00179066	0.0018549	0.000214124	0.000626624	0.00090722	0.00260566	0.000860708	0.00169878	0.000615191	0.00125677	0.00185477	0.00239571	0.00189023	0.000927824	0.00151308	0.000606679	0.00100395	0.00108466	0.000591159	0.00194292	0.000459302	0.00135885	0.00173686	0.00157347	0.00138698	0.00103898	0.000854726	0.00189269	0.00184493	0.000541371	0.00198976	0.00119051	0.00196118	0.000852506	0.000577169	0.00111398	0.0018502	0.00177942	0.00110601
GH116_S1_	0.000886653	0.00268002	0.00251035	0.00145981	0.0015911	0.00101824	0.00182092	0.00116651	0.0016898	0.00231009	0.00188254	0.0013328	0.000494297	0.00133403	0.00081318	0.00238257	0.00074433	0.00139832	0.000343299	0.00132767	0.00176893	0.00209493	0.00183249	0.000755335	0.00125667	0.000815046	0.00105285	0.000726599	0.00077054	0.0019413	0.00102978	0.00181971	0.00154855	0.00149867	0.00150354	0.000914183	0.00108163	0.00187084	0.00159871	0.000590758	0.00185062	0.00143884	0.00281312	0.00106116	0.000887656	0.00080791	0.00177799	0.00158688	0.0011469
GH116_S2_	0.00112397	0.00260657	0.00261303	0.0014369	0.00156334	0.00103048	0.00191435	0.00140529	0.00173771	0.00204849	0.00182244	0.00133116	0.000619856	0.00171234	0.000704634	0.00208571	0.000763999	0.00139937	0.000607142	0.0014627	0.0018046	0.00213552	0.00191022	0.000885323	0.00123426	0.00134597	0.000973304	0.0006257	0.00127832	0.00176069	0.0013829	0.00169168	0.00155243	0.00143428	0.00143929	0.000995001	0.00123949	0.00185502	0.00161283	0.000802522	0.00185693	0.00103821	0.0025854	0.000859072	0.000803836	0.000997546	0.00188958	0.00166349	0.00123964
GH116_S3_	0.000756585	0.00251477	0.00276903	0.00180293	0.00125965	0.00112106	0.00189722	0.00133682	0.00157823	0.0025651	0.00180081	0.00132659	0.000606244	0.00124257	0.000737687	0.00223556	0.00087175	0.00133714	0.000625848	0.00101668	0.00169804	0.0019302	0.00169662	0.000838511	0.00202373	0.00124507	0.000818543	0.00110043	0.00135959	0.00175178	0.00117504	0.0011802	0.00176972	0.00146136	0.00120353	0.000534713	0.00101745	0.00163933	0.00166344	0.000920537	0.00204272	0.000754148	0.0019408	0.000366914	0.00107168	0.00132743	0.00178815	0.00151658	0.00183318
GH171_S1_	0.000679114	0.00241995	0.00251163	0.00108373	0.00163341	0.00113342	0.00206484	0.00180045	0.00185461	0.00186491	0.0020527	0.00123621	0.00106963	0.00152008	0.000713646	0.00223163	0.00060709	0.0014029	0.000347704	0.000967585	0.001888	0.00222388	0.00201339	0.000673037	0.000804789	0.00176798	0.000912778	0.000713004	0.00111625	0.00197248	0.00112092	0.00170718	0.00182216	0.00167241	0.00157637	0.00063077	0.00122091	0.00196373	0.00189714	0.00135832	0.0020579	0.00111863	0.00225219	0.000859629	0.00096087	0.00116799	0.00195894	0.00181226	0.000999148
GH171_S2_	0.000535142	0.00208405	0.00263192	0.00118419	0.00166396	0.00106638	0.00206455	0.00170501	0.00192797	0.00213036	0.00210556	0.00122151	0.00103793	0.00108929	0.000694162	0.00232533	0.000464399	0.0014959	0.000303377	0.000775452	0.00194399	0.00219654	0.00182995	0.000892166	0.00097199	0.00109069	0.000817075	0.00073419	0.00112421	0.00196978	0.000962606	0.00149091	0.00181839	0.00166424	0.00165812	0.000716731	0.00121357	0.00189643	0.00200855	0.00134075	0.00205773	0.0010237	0.0020104	0.000821634	0.00114763	0.00103003	0.00194917	0.00181007	0.000973046
GH171_S3_	0.000787512	0.002233	0.0026311	0.00117154	0.0016484	0.00115846	0.00209027	0.00155283	0.00182211	0.00231875	0.00206806	0.00140881	0.000992314	0.000991573	0.000673741	0.00226695	0.000703627	0.00153385	0.000179673	0.000951464	0.00180184	0.00217912	0.00189631	0.000823765	0.00103508	0.00130049	0.00103436	0.000742147	0.000851308	0.0019924	0.000901288	0.0015473	0.00186509	0.00153856	0.00165561	0.0010187	0.00118483	0.00190357	0.00176906	0.00115587	0.00197384	0.0011895	0.00240969	0.000860986	0.00119532	0.00118956	0.00173462	0.00181544	0.00111975
GH171_S4_	0.000950796	0.00276896	0.00232688	0.0013551	0.00145884	0.00122031	0.00218537	0.000990197	0.00174564	0.00243526	0.00197936	0.00192425	0.000448815	0.000811997	0.000732012	0.00262056	0.000538364	0.00172684	0.000133154	0.000903881	0.0020179	0.00229731	0.00170709	0.000789845	0.00127039	0.000755778	0.0012544	0.000699332	0.000596428	0.00204112	0.000409448	0.00154744	0.00180151	0.00162803	0.00163403	0.00147745	0.000837878	0.00194961	0.0018303	0.00130658	0.00204423	0.00141271	0.00243984	0.000948744	0.000964139	0.00107704	0.0018642	0.00190469	0.00124173
GH188_S3_	0.001203	0.00327599	0.00221794	0.000935183	0.00121744	0.000884573	0.0022975	0.0015893	0.00210061	0.00172928	0.00187582	0.0018648	0.000807096	0.00159255	0.00110503	0.00208184	0.000604034	0.00149145	0.00113612	0.00138006	0.00189017	0.00237813	0.00206677	0.00104065	0.000811341	0.00150788	0.000775132	0.000654841	0.000979307	0.00171699	0.00101511	0.00118784	0.00162579	0.00149461	0.00123526	0.000438791	0.00137295	0.00194969	0.00177121	0.000748275	0.00190579	0.000883889	0.00214539	0.000706893	0.000848288	0.00105648	0.00169488	0.00191356	0.00104482
GH188_S1_	0.00115285	0.00269172	0.00241426	0.00114191	0.00133259	0.000909686	0.00223188	0.00131258	0.00192968	0.00197972	0.00178723	0.00229011	0.000503679	0.00134097	0.000751341	0.00224551	0.000656146	0.00142366	0.000464606	0.000906304	0.0018601	0.00229244	0.00222023	0.000717297	0.00111195	0.00151069	0.00101822	0.000717971	0.000833851	0.00178259	0.0010865	0.00160408	0.00150998	0.00142148	0.00136105	0.000481381	0.00118818	0.00196515	0.00183185	0.000779643	0.00181196	0.00122639	0.00209	0.000604898	0.000909501	0.0010337	0.0017098	0.00206911	0.0013245
GH188_S2_	0.00111947	0.0027276	0.0025725	0.00173665	0.00153498	0.000997056	0.00188557	0.00134844	0.00171405	0.00236504	0.00170193	0.00180732	0.000713298	0.00109325	0.000882096	0.00247848	0.000637411	0.00135156	0.000423078	0.000795205	0.00166145	0.00198244	0.00180468	0.000900336	0.00147307	0.00116317	0.00119384	0.000805409	0.000676898	0.00190444	0.000828871	0.00183355	0.00157211	0.00144115	0.00137559	0.000787869	0.00111604	0.00179136	0.00161849	0.000671588	0.0017584	0.00158023	0.00231197	0.000735165	0.0010657	0.000974421	0.00157115	0.00182191	0.00122233
GH240_S2_	0.000999403	0.00201341	0.00212758	0.0013658	0.0011306	0.00158025	0.00244239	0.00206793	0.00222174	0.00171765	0.00244212	0.00112262	0.000454797	0.00120181	0.000713488	0.00171432	0.00139689	0.00129972	0.000180656	0.00108363	0.00246446	0.00205184	0.00251492	0.000808137	0.000833031	0.00194654	0.000835598	0.000437479	0.000659346	0.00141769	0.000609435	0.00129307	0.00123333	0.00167087	0.00110631	0.000868333	0.00186225	0.0020105	0.0018312	0.00122988	0.00216494	0.00117854	0.0031471	0.000817216	0.00110393	0.00079472	0.00150553	0.00226209	0.00102216
GH240_S1_	0.00115025	0.00221358	0.00207954	0.00134399	0.00103931	0.00167142	0.00255247	0.00193064	0.00207341	0.00173799	0.00238665	0.00118089	0.000269667	0.00119225	0.000803968	0.00169543	0.00137719	0.0014765	0.000248749	0.00113619	0.00249476	0.0020472	0.00262249	0.00079843	0.00100358	0.00176427	0.000902695	0.000452769	0.000423949	0.00137139	0.000471828	0.00138485	0.00106588	0.00153108	0.00103611	0.000996093	0.00193389	0.00203995	0.00181438	0.00126812	0.00211494	0.00121637	0.00314882	0.000876359	0.00106236	0.000658622	0.00138518	0.00216628	0.000874912
GH240_S3_	0.00110228	0.00218748	0.00206179	0.00124881	0.00101152	0.00151159	0.00254507	0.00208969	0.00210231	0.00174227	0.00232106	0.00124831	0.000356873	0.00111116	0.000703591	0.00180481	0.00134251	0.00140206	0.000333624	0.00118028	0.00242938	0.00211597	0.00255261	0.000760578	0.00105171	0.00178066	0.000925158	0.000483371	0.000439697	0.0014375	0.000456674	0.00127795	0.00116868	0.00155629	0.001093	0.000959344	0.00177345	0.00205248	0.00180176	0.00133899	0.0020728	0.00109245	0.00299505	0.000827166	0.000988173	0.000716137	0.00145012	0.00240979	0.00100195
GH242_S1_	0.00145477	0.00278859	0.00245898	0.0016376	0.00140222	0.000745525	0.00253136	0.00168055	0.00172617	0.00210563	0.00186575	0.00193186	0.000353262	0.000979772	0.000991337	0.00243543	0.000458006	0.00159844	0.000777026	0.000895527	0.00188117	0.0026449	0.00206244	0.00113097	0.00114123	0.00162246	0.00116387	0.000835524	0.000885544	0.00191151	0.00158511	0.0015253	0.00180534	0.00157898	0.0012467	0.000729182	0.00143786	0.00187945	0.001721	0.000994139	0.00209144	0.00106677	0.00217047	0.000590546	0.000921445	0.00117054	0.00188263	0.00189691	0.00140257
GH242_S2_	0.00151154	0.00270614	0.00228203	0.00162029	0.00133971	0.0006191	0.00263472	0.00177464	0.00169733	0.00201794	0.00184154	0.0021007	0.000208868	0.000900455	0.00125688	0.00243732	0.000307418	0.00161868	0.00108813	0.00109323	0.00192632	0.00290087	0.00221045	0.00129189	0.00100118	0.00147363	0.000883789	0.000749856	0.000895587	0.00200058	0.00163747	0.00131269	0.00184076	0.0016186	0.00116023	0.000560233	0.00155917	0.00183415	0.00178498	0.000970032	0.00222724	0.000885545	0.00206745	0.000468379	0.000739515	0.00105489	0.00201362	0.00184166	0.00146643
GH242_S3_	0.00182548	0.00275964	0.0024599	0.0012954	0.00143478	0.000609258	0.00236389	0.00143907	0.00163526	0.00185284	0.00187295	0.00164635	0.000491855	0.00131865	0.00104238	0.0024088	0.000396346	0.00144941	0.00099616	0.00113527	0.00183378	0.00272811	0.00195444	0.00127532	0.00106869	0.00174508	0.000821426	0.000724866	0.00113547	0.00172262	0.00220734	0.00120482	0.00175794	0.00167459	0.00119823	0.000439951	0.00163621	0.00169137	0.00188379	0.00124419	0.00211646	0.000791141	0.00227602	0.00030288	0.000735227	0.00118671	0.00183099	0.00164749	0.00150604
GH245_S1_	0.00119276	0.00203983	0.0022935	0.0011214	0.00148486	0.00128977	0.00202059	0.00128137	0.00207859	0.00205279	0.0020349	0.00146262	0.000701371	0.00181291	0.000989809	0.00252865	0.000847807	0.00156274	0.000448378	0.00127982	0.00190883	0.00233139	0.00213098	0.000907891	0.00124845	0.00113105	0.00079638	0.000793444	0.000862106	0.00189291	0.00103524	0.00151337	0.00162463	0.00158937	0.00162203	0.00134539	0.00114513	0.00210008	0.00194862	0.000907429	0.00200469	0.000883032	0.00217781	0.000786324	0.000845249	0.00079004	0.00181202	0.00176339	0.001167
GH245_S2_	0.000984747	0.00219194	0.00242303	0.000949807	0.00165395	0.00112279	0.00198782	0.00195321	0.00203552	0.00196567	0.00204421	0.00124546	0.00100737	0.00206752	0.00104062	0.00236357	0.000799131	0.00140244	0.000764747	0.00120276	0.00196418	0.00230567	0.00197446	0.000893384	0.000946899	0.0015689	0.000695142	0.000683965	0.00137866	0.00187449	0.00127338	0.00146977	0.00160994	0.00172222	0.00164149	0.000529559	0.00137725	0.00207839	0.00194564	0.00117568	0.00199253	0.000835314	0.00208296	0.000759803	0.000936703	0.000953498	0.00178531	0.00164989	0.000959245
GH246_S1_	0.00103364	0.00304673	0.00213139	0.00161629	0.00126121	0.00116822	0.00175467	0.00157855	0.00180686	0.00216423	0.00191261	0.0015083	0.000508093	0.00122337	0.000854558	0.00245474	0.000655183	0.00140377	0.000355774	0.00106587	0.00191241	0.00211154	0.00175361	0.000823239	0.000926251	0.000806217	0.00118147	0.000622625	0.000840906	0.00172798	0.00102168	0.00175198	0.00152133	0.00145877	0.00154346	0.000591015	0.00105058	0.00198638	0.00181977	0.00138253	0.00182191	0.00149695	0.00285454	0.00118944	0.00096061	0.000976596	0.00186633	0.00174141	0.00103009
GH246_S2_	0.000970822	0.00302533	0.00217651	0.00140556	0.0013688	0.0011202	0.00183555	0.00166016	0.00168161	0.00187319	0.00172599	0.00151433	0.000564392	0.00121787	0.000682693	0.00226393	0.000620821	0.0014006	0.000315455	0.00104169	0.00186939	0.00213218	0.00181079	0.000763796	0.000942364	0.000891696	0.00116782	0.000698912	0.000883733	0.00177534	0.00108899	0.00168925	0.00147881	0.00141754	0.00159602	0.000658052	0.00111808	0.00190558	0.00183658	0.00158421	0.00185928	0.001444	0.00287849	0.00123594	0.00091118	0.0010461	0.0018296	0.0017048	0.00105213
GH246_S3_	0.00107032	0.00285082	0.00240974	0.00122719	0.00149626	0.00103157	0.00182422	0.00166379	0.00174327	0.00192495	0.00175951	0.00146314	0.000685058	0.00149251	0.000687599	0.00204555	0.0005534	0.00130328	0.000609784	0.000917437	0.00186677	0.00224031	0.00189725	0.000959682	0.000880986	0.00141856	0.00110651	0.00062335	0.00117416	0.00157051	0.00176182	0.00149083	0.00154123	0.00139292	0.0014018	0.000521356	0.00132315	0.00193655	0.0019665	0.0012041	0.00188734	0.00117971	0.00241695	0.000878476	0.000874387	0.00105813	0.00179985	0.00167094	0.00117719
GH261_S2_	0.000816903	0.00217844	0.00217918	0.000770859	0.000953231	0.00139402	0.00242084	0.00141607	0.00229416	0.00186246	0.00237789	0.00127333	0.000424807	0.000989143	0.000873427	0.00179894	0.000963547	0.00127264	0.000611382	0.00125437	0.00242938	0.00255512	0.00201797	0.000723523	0.000803344	0.00173508	0.000567814	0.000559714	0.000489961	0.00161346	0.00105824	0.00123095	0.00129251	0.00149895	0.00112174	0.000470826	0.00187856	0.00213909	0.00175296	0.000334611	0.00216071	0.000757131	0.00299377	0.000685551	0.000854149	0.000911556	0.00152775	0.0019381	0.000846928
GH261_S1_	0.000912552	0.00225154	0.00222381	0.00101384	0.00140617	0.00125044	0.0020751	0.00175918	0.00198391	0.00193729	0.00196476	0.00129898	0.000546404	0.0014111	0.000840354	0.00200492	0.000765392	0.00126435	0.000490781	0.00123814	0.00190506	0.00220141	0.00196401	0.000822754	0.00115817	0.00156889	0.000747884	0.000536111	0.00125369	0.00166764	0.00130943	0.00142865	0.00136952	0.00154733	0.00134386	0.000585426	0.00155373	0.0019725	0.00172275	0.000672332	0.00204114	0.000985495	0.00265508	0.000806696	0.000912994	0.000928678	0.00164376	0.0015844	0.00112101
[truncated: 395 more columns]

## Sheet: Sheet2
feature	metadata	value	coef	stderr	N	N.not.0	pval	qval
X3.2.1.23..Beta.galactosidase	Time	Time	0.0749914	0.0130351	25	25	3.50329e-05	0.0154845
X6.3.3.1..Phosphoribosylformylglycinamidine.cyclo.ligase	Time	Time	-0.0618431	0.0117972	25	25	8.95211e-05	0.0197842
X2.1.3.15..NO_NAME	Time	Time	-0.0987279	0.0215658	25	25	0.000327856	0.0247581
X2.3.1.n2..Phosphate.acyltransferase	Time	Time	-0.0877311	0.0192919	25	25	0.00036652	0.0247581
X2.3.1.n3..Glycerol.3.phosphate.acyltransferase..acyl.phosphate.transferring.	Time	Time	-0.118374	0.0242863	25	25	0.000191105	0.0247581
X2.4.1.129..Peptidoglycan.glycosyltransferase	Time	Time	0.225947	0.0488262	25	25	0.000313945	0.0247581
X3.5.4.2..Adenine.deaminase	Time	Time	-0.13128	0.0295808	25	25	0.000424191	0.0247581
X5.4.2.10..Phosphoglucosamine.mutase	Time	Time	-0.0985179	0.0224571	25	25	0.00044811	0.0247581
X6.3.4.15..Biotin...acetyl.CoA.carboxylase..ligase	Time	Time	-0.0841176	0.0191529	25	25	0.000506378	0.0248688
X3.2.2.27..Uracil.DNA.glycosylase	Time	Time	0.0676732	0.0159324	25	25	0.000630983	0.0278895
X2.1.1.148..Thymidylate.synthase..FAD.	Time	Time	-0.105232	0.0261354	25	25	0.00106644	0.0423119
X2.5.1.75..tRNA.dimethylallyltransferase	Time	Time	0.0590378	0.0147737	25	25	0.00114874	0.0423119
X1.17.4.2..Ribonucleoside.triphosphate.reductase	Time	Time	-0.114171	0.03026	25	25	0.00161775	0.047629
X2.7.9.3..Selenide..water.dikinase	Time	Time	-0.100568	0.0269084	25	25	0.00182171	0.047629
X4.1.3.36..1.4.dihydroxy.2.naphthoyl.CoA.synthase	Time	Time	0.302759	0.0796756	25	25	0.00170589	0.047629
X4.1.99.22..NO_NAME	Time	Time	-0.103025	0.0274946	25	25	0.00183189	0.047629
X6.2.1.3..Long.chain.fatty.acid..CoA.ligase	Time	Time	0.205586	0.0544837	25	25	0.0017752	0.047629
X2.3.1.234..N.6..L.threonylcarbamoyladenine.synthase	Time	Time	-0.0418207	0.0113782	25	25	0.00216965	0.050473
X2.7.3.9..Phosphoenolpyruvate..protein.phosphotransferase	Time	Time	-0.0861078	0.0235801	25	25	0.00211153	0.050473
X3.5.1.2..Glutaminase	Time	Time	0.0538163	0.0149614	25	25	0.00228834	0.0505724
X2.4.1.21..Starch.synthase	Time	Time	-0.0986594	0.0275698	25	25	0.00252765	0.0532011
X1.3.7.9..4.hydroxybenzoyl.CoA.reductase	Time	Time	-0.152325	0.0442059	25	25	0.00332354	0.0600474
X2.1.1.45..Thymidylate.synthase	Time	Time	0.0751841	0.0218381	25	25	0.00352239	0.0600474
X2.1.3.3..Ornithine.carbamoyltransferase	Time	Time	-0.08268	0.0242944	25	25	0.00352752	0.0600474
X4.2.1.47..GDP.mannose.4.6.dehydratase	Time	Time	0.153649	0.0447353	25	25	0.00357609	0.0600474
X5.1.3.2..UDP.glucose.4.epimerase	Time	Time	-0.12005	0.0349703	25	25	0.00357467	0.0600474
X7.2.1.1..NO_NAME	Time	Time	0.261359	0.0766643	25	25	0.00366806	0.0600474
X2.1.3.9..N.acetylornithine.carbamoyltransferase	Time	Time	0.293219	0.0873141	25	25	0.00422854	0.065612
X2.3.1.30..Serine.O.acetyltransferase	Time	Time	-0.0864622	0.0261137	25	25	0.00453295	0.065612
X3.6.4.13..RNA.helicase	Time	Time	0.180361	0.0548089	25	25	0.00473562	0.065612
X4.2.1.46..dTDP.glucose.4.6.dehydratase	Time	Time	0.0642363	0.0194209	25	25	0.00471933	0.065612
X6.3.4.5..Argininosuccinate.synthase	Time	Time	-0.0822121	0.0253037	25	25	0.00475019	0.065612
X3.5.1.28..N.acetylmuramoyl.L.alanine.amidase	Time	Time	-0.0894197	0.0275128	25	25	0.00492294	0.0659376
X2.7.7.12..UDP.glucose..hexose.1.phosphate.uridylyltransferase	Time	Time	-0.0944497	0.0296743	25	25	0.00534993	0.067562
X3.4.14.12..Xaa.Xaa.Pro.tripeptidyl.peptidase	Time	Time	0.33069	0.101824	25	25	0.00525276	0.067562
X2.7.1.156..Adenosylcobinamide.kinase	Time	Time	-0.147019	0.0461189	25	25	0.00612127	0.0712
X2.8.1.7..Cysteine.desulfurase	Time	Time	-0.0604491	0.0189348	25	25	0.00587929	0.0712
X4.2.1.33..3.isopropylmalate.dehydratase	Time	Time	-0.0548135	0.0175629	25	25	0.00609152	0.0712
X2.7.7.85..Diadenylate.cyclase	Time	Time	-0.0473444	0.0150852	25	25	0.00666185	0.075501
X2.7.1.50..Hydroxyethylthiazole.kinase	Time	Time	-0.0803216	0.0264462	25	25	0.00801514	0.0832148
X2.7.7.87..L.threonylcarbamoyladenylate.synthase	Time	Time	-0.136785	0.0448277	25	25	0.0076249	0.0832148
X3.1.1.29..Aminoacyl.tRNA.hydrolase	Time	Time	-0.0313125	0.0102289	25	25	0.00778456	0.0832148
X4.4.1.8..Cystathionine.beta.lyase	Time	Time	0.0869765	0.0286208	25	25	0.00809555	0.0832148
X2.7.1.144..Tagatose.6.phosphate.kinase	Time	Time	-0.0877551	0.0292752	25	25	0.00867612	0.0854867
X3.2.1.37..Xylan.1.4.beta.xylosidase	Time	Time	0.153349	0.0510097	25	25	0.0087034	0.0854867
X2.7.1.69..Protein.N.pi..phosphohistidine..sugar.phosphotransferase	Time	Time	-0.092551	0.0314674	25	25	0.0099933	0.0939795
X3.1.3.5..5..nucleotidase	Time	Time	0.0798479	0.027418	25	25	0.00986332	0.0939795
X2.5.1.17..Cob.I.yrinic.acid.a.c.diamide.adenosyltransferase	Time	Time	-0.0905158	0.0315347	25	25	0.0113941	0.104921
X2.3.2.3..Lysyltransferase	Time	Time	-0.0892917	0.0313328	25	25	0.0118931	0.105461
X4.1.1.49..Phosphoenolpyruvate.carboxykinase..ATP.	Time	Time	-0.0490519	0.0171936	25	25	0.01193	0.105461
X1.1.1.271..GDP.L.fucose.synthase	Time	Time	0.247189	0.0881067	25	25	0.0127846	0.107289
X2.1.1.176..16S.rRNA..cytosine.967..C.5...methyltransferase	Time	Time	-0.0746846	0.0266212	25	25	0.0128649	0.107289
X2.6.1.16..Glutamine..fructose.6.phosphate.transaminase..isomerizing.	Time	Time	-0.0535106	0.0190085	25	25	0.0126602	0.107289
X3.1.4.52..Cyclic.guanylate.specific.phosphodiesterase	Time	Time	-0.105649	0.0382461	25	25	0.0139822	0.114447
X3.6.3.8..Calcium.transporting.ATPase	Time	Time	-0.108292	0.0393206	25	25	0.0142951	0.11488
X4.2.3.1..Threonine.synthase	Time	Time	0.0730689	0.0267557	25	25	0.0147357	0.116307
X1.4.3.16..L.aspartate.oxidase	Time	Time	0.0795771	0.0291871	25	25	0.0151199	0.117245
X5.3.1.9..Glucose.6.phosphate.isomerase	Time	Time	-0.0278091	0.0103649	25	25	0.0159655	0.121668
X2.3.1.51..1.acylglycerol.3.phosphate.O.acyltransferase	Time	Time	-0.0607165	0.0227285	25	25	0.0172181	0.126676
X2.7.1.71..Shikimate.kinase	Time	Time	-0.0355374	0.0134252	25	25	0.0181624	0.126676
X2.7.9.1..Pyruvate..phosphate.dikinase	Time	Time	-0.0448284	0.0169245	25	25	0.0178812	0.126676
X3.1.21.3..Type.I.site.specific.deoxyribonuclease	Time	Time	0.0883686	0.033678	25	25	0.0184862	0.126676
X3.4.16.4..Serine.type.D.Ala.D.Ala.carboxypeptidase	Time	Time	-0.0794197	0.0303861	25	25	0.0186288	0.126676
X3.6.3.17..Monosaccharide.transporting.ATPase	Time	Time	-0.109365	0.0413379	25	25	0.0177111	0.126676
X5.1.3.3..Aldose.1.epimerase	Time	Time	0.0682379	0.0261961	25	25	0.0182347	0.126676
X2.7.1.33..Pantothenate.kinase	Time	Time	-0.048931	0.0187473	25	25	0.019105	0.127945
X2.7.8.5..CDP.diacylglycerol..glycerol.3.phosphate.3.phosphatidyltransferase	Time	Time	-0.0673507	0.0259341	25	25	0.0197558	0.130329
X2.3.1.1..Amino.acid.N.acetyltransferase	Time	Time	-0.0524758	0.0203964	25	25	0.0201833	0.131192
X2.1.2.11..3.methyl.2.oxobutanoate.hydroxymethyltransferase	Time	Time	0.0965357	0.0381837	25	25	0.0225285	0.141879
X3.1.1.96..D.aminoacyl.tRNA.deacylase	Time	Time	0.0391644	0.0156302	25	25	0.0227905	0.141879
X5.1.1.7..Diaminopimelate.epimerase	Time	Time	-0.0299304	0.0117968	25	25	0.0222128	0.141879
X2.4.2.14..Amidophosphoribosyltransferase	Time	Time	-0.0396645	0.0159226	25	25	0.0243246	0.144068
X2.4.2.21..Nicotinate.nucleotide..dimethylbenzimidazole.phosphoribosyltransferase	Time	Time	-0.0544404	0.0221323	25	25	0.0263821	0.144068
X2.6.1.11..Acetylornithine.transaminase	Time	Time	-0.0589084	0.0236586	25	25	0.0237219	0.144068
X2.7.1.35..Pyridoxal.kinase	Time	Time	0.0578911	0.0235682	25	25	0.0263128	0.144068
X2.7.2.8..Acetylglutamate.kinase	Time	Time	-0.0297954	0.0121667	25	25	0.0263249	0.144068
X3.2.1.52..Beta.N.acetylhexosaminidase	Time	Time	0.125518	0.0512888	25	25	0.0260632	0.144068
X3.4.21.92..Endopeptidase.Clp	Time	Time	0.0473275	0.0190117	25	25	0.0247001	0.144068
X4.1.2.25..Dihydroneopterin.aldolase	Time	Time	0.0469119	0.0190746	25	25	0.0263023	0.144068
X6.3.4.20..7.cyano.7.deazaguanine.synthase	Time	Time	0.0702814	0.0283591	25	25	0.0254705	0.144068
X6.3.5.2..GMP.synthase..glutamine.hydrolyzing.	Time	Time	0.0308251	0.0125708	25	25	0.0264016	0.144068
X4.1.1.70..Glutaconyl.CoA.decarboxylase	Time	Time	-0.0642196	0.0264094	25	25	0.0276211	0.148884
X2.3.1.35..Glutamate.N.acetyltransferase	Time	Time	-0.0571683	0.0239248	25	25	0.0289181	0.150374
X2.5.1.7..UDP.N.acetylglucosamine.1.carboxyvinyltransferase	Time	Time	-0.0404307	0.0169333	25	25	0.0288748	0.150374
X6.3.2.6..Phosphoribosylaminoimidazolesuccinocarboxamide.synthase	Time	Time	-0.0332739	0.0138552	25	25	0.0287777	0.150374
X3.6.1.27..Undecaprenyl.diphosphate.phosphatase	Time	Time	-0.0351745	0.014691	25	25	0.0298585	0.153459
X2.1.2.2..Phosphoribosylglycinamide.formyltransferase	Time	Time	-0.0526674	0.0220722	25	25	0.0302939	0.153907
X1.17.99.6..Epoxyqueuosine.reductase	Time	Time	-0.0456302	0.0194167	25	25	0.0326361	0.163922
X2.5.1.54..3.deoxy.7.phosphoheptulonate.synthase	Time	Time	-0.0564407	0.0242989	25	25	0.0334349	0.166047
X2.7.6.5..GTP.diphosphokinase	Time	Time	-0.0762787	0.032818	25	25	0.0339559	0.166573
X3.4.19.11..Gamma.D.glutamyl.meso.diaminopimelate.peptidase	Time	Time	-0.0957525	0.0411941	25	25	0.0342945	0.166573
X1.1.1.44..Phosphogluconate.dehydrogenase..NADP....dependent..decarboxylating.	Time	Time	0.208626	0.0903153	25	25	0.0348942	0.167335
X1.6.5.11..NADH.dehydrogenase..quinone.	Time	Time	0.116876	0.0506222	25	25	0.0352084	0.167335
X2.3.1.39...Acyl.carrier.protein..S.malonyltransferase	Time	Time	-0.0382659	0.0168033	25	25	0.0369927	0.168881
X2.4.99.17..S.adenosylmethionine.tRNA.ribosyltransferase.isomerase	Time	Time	0.0370974	0.0161741	25	25	0.0363554	0.168881
X3.6.1.7..Acylphosphatase	Time	Time	-0.070531	0.0309081	25	25	0.0363507	0.168881
X6.1.1.15..Proline..tRNA.ligase	Time	Time	-0.0221525	0.00974452	25	25	0.037062	0.168881
X3.6.3.31..Polyamine.transporting.ATPase	Time	Time	-0.0370762	0.0163557	25	25	0.0381998	0.172289
X3.1.3.16..Protein.serine.threonine.phosphatase	Time	Time	-0.069413	0.0308046	25	25	0.0390197	0.174209
X3.5.1.24..Choloylglycine.hydrolase	Time	Time	-0.0942591	0.0424549	25	25	0.041523	0.183531
X6.3.2.17..Tetrahydrofolate.synthase	Time	Time	-0.114446	0.0517132	25	25	0.0419874	0.183747
X2.2.1.1..Transketolase	Time	Time	-0.0846283	0.0385013	25	25	0.0433337	0.18778
X3.1.6.1..Arylsulfatase	Time	Time	0.217315	0.0997069	25	25	0.0440514	0.189036
X6.1.1.5..Isoleucine..tRNA.ligase	Time	Time	-0.0208282	0.00963634	25	25	0.045514	0.193435
X2.4.2.7..Adenine.phosphoribosyltransferase	Time	Time	0.0337612	0.0156137	25	25	0.0466048	0.194333
X6.1.1.9..Valine..tRNA.ligase	Time	Time	-0.0231873	0.0107367	25	25	0.0465824	0.194333
X3.1.26.11..Ribonuclease.Z	Time	Time	-0.0535499	0.0248331	25	25	0.0473353	0.195535
X2.7.7.49..RNA.directed.DNA.polymerase	Time	Time	0.164444	0.0765544	25	25	0.048205	0.196281
X3.4.24.78..GPR.endopeptidase	Time	Time	-0.0770849	0.0360152	25	25	0.0484041	0.196281
X4.2.99.18..DNA..apurinic.or.apyrimidinic.site..lyase	Time	Time	0.0228389	0.0106999	25	25	0.0496048	0.199321
X2.1.1.13..Methionine.synthase	Time	Time	-0.0722741	0.0343576	25	25	0.0519793	0.206267
X4.3.1.17..L.serine.ammonia.lyase	Time	Time	-0.0907649	0.0436192	25	25	0.0522667	0.206267
X3.6.1.31..Phosphoribosyl.ATP.diphosphatase	Time	Time	0.0384188	0.0184737	25	25	0.0529821	0.20724
X1.17.1.8..4.hydroxy.tetrahydrodipicolinate.reductase	Time	Time	-0.0282683	0.0135751	25	25	0.05445	0.209326
X2.6.1.1..Aspartate.transaminase	Time	Time	0.1135	0.0544733	25	25	0.0544625	0.209326
X2.8.4.4...Ribosomal.protein.S12...aspartate.89..C.3...methylthiotransferase	Time	Time	-0.0383956	0.018508	25	25	0.0550984	0.209944
X2.4.1.1..Glycogen.phosphorylase	Time	Time	-0.0236654	0.0114523	25	25	0.0561016	0.211194
X2.7.1.30..Glycerol.kinase	Time	Time	-0.0490275	0.0238968	25	25	0.056639	0.211194
X7.3.2.1..NO_NAME	Time	Time	-0.0359007	0.0174414	25	25	0.05686	0.211194
X1.4.1.14..Glutamate.synthase..NADH.	Time	Time	-0.138851	0.0681213	25	25	0.0581008	0.212863
X2.8.4.3..tRNA.2.methylthio.N.6..dimethylallyladenosine.synthase	Time	Time	0.0256437	0.0125519	25	25	0.0586999	0.212863
X4.3.1.19..Threonine.ammonia.lyase	Time	Time	-0.0869303	0.0426667	25	25	0.0587541	0.212863
X3.5.4.9..Methenyltetrahydrofolate.cyclohydrolase	Time	Time	0.0297717	0.0146825	25	25	0.0601273	0.216067
X1.1.1.22..UDP.glucose.6.dehydrogenase	Time	Time	0.0719657	0.035881	25	25	0.0618893	0.218388
X2.7.1.90..Diphosphate..fructose.6.phosphate.1.phosphotransferase	Time	Time	-0.0496589	0.024689	25	25	0.0622554	0.218388
X5.2.1.8..Peptidylprolyl.isomerase	Time	Time	0.0198556	0.00985129	25	25	0.0613973	0.218388
X3.1.3.48..Protein.tyrosine.phosphatase	Time	Time	-0.0642519	0.0322811	25	25	0.064362	0.224
X3.4.21.88..Repressor.LexA	Time	Time	-0.0646513	0.0328924	25	25	0.0666403	0.230117
X6.1.1.3..Threonine..tRNA.ligase	Time	Time	-0.0303068	0.0155066	25	25	0.068958	0.236275
X2.2.1.2..Transaldolase	Time	Time	0.0716834	0.0371481	25	25	0.0718173	0.243604
X3.1.3.3..Phosphoserine.phosphatase	Time	Time	-0.0639024	0.0331466	25	25	0.0721994	0.243604
X2.7.11.1..Non.specific.serine.threonine.protein.kinase	Time	Time	-0.0629588	0.0329335	25	25	0.0742485	0.246751
X2.7.4.3..Adenylate.kinase	Time	Time	-0.0253739	0.0133108	25	25	0.0742054	0.246751
X4.2.3.4..3.dehydroquinate.synthase	Time	Time	0.028253	0.0148119	25	25	0.0750842	0.247666
X2.7.4.25...d.CMP.kinase	Time	Time	-0.0220271	0.0116745	25	25	0.0780201	0.255444
X1.1.1.3..Homoserine.dehydrogenase	Time	Time	-0.0312412	0.0168533	25	25	0.0831427	0.262947
X1.11.1.15..Peroxiredoxin	Time	Time	0.102982	0.0553809	25	25	0.0817277	0.262947
X3.5.1.5..Urease	Time	Time	-0.165145	0.0894542	25	25	0.082398	0.262947
X3.6.1.23..dUTP.diphosphatase	Time	Time	-0.0249536	0.0134821	25	25	0.0832862	0.262947
X6.3.5.3..Phosphoribosylformylglycinamidine.synthase	Time	Time	0.0324823	0.0175084	25	25	0.0825254	0.262947
X1.17.7.3...E..4.hydroxy.3.methylbut.2.enyl.diphosphate.synthase..flavodoxin.	Time	Time	0.0231796	0.0126688	25	25	0.0870468	0.265213
X2.2.1.6..Acetolactate.synthase	Time	Time	-0.0282017	0.0154925	25	25	0.0867866	0.265213
X2.4.2.1..Purine.nucleoside.phosphorylase	Time	Time	-0.049187	0.0268301	25	25	0.0856382	0.265213
X2.5.1.16..Spermidine.synthase	Time	Time	-0.0694671	0.0382108	25	25	0.0882043	0.265213
X4.1.2.13..Fructose.bisphosphate.aldolase	Time	Time	-0.0501302	0.0275513	25	25	0.088122	0.265213
X5.4.2.2..Phosphoglucomutase..alpha.D.glucose.1.6.bisphosphate.dependent.	Time	Time	-0.0677607	0.0369902	25	25	0.084674	0.265213
X6.3.4.2..CTP.synthase..glutamine.hydrolyzing.	Time	Time	-0.0322818	0.017707	25	25	0.0869501	0.265213
X3.4.21.89..Signal.peptidase.I	Time	Time	-0.0138532	0.00762834	25	25	0.0891774	0.266062
X5.3.1.1..Triose.phosphate.isomerase	Time	Time	-0.0213683	0.0118134	25	25	0.0896907	0.266062
X2.1.1.198..16S.rRNA..cytidine.1402..2..O..methyltransferase	Time	Time	-0.0199187	0.0110803	25	25	0.0921835	0.271634
X4.2.1.10..3.dehydroquinate.dehydratase	Time	Time	-0.0282974	0.0160563	25	25	0.0975792	0.285629
X4.2.1.11..Phosphopyruvate.hydratase	Time	Time	-0.0271121	0.0154607	25	25	0.0994781	0.289272
X2.7.1.48..Uridine.kinase	Time	Time	-0.0406438	0.0232403	25	25	0.100352	0.289905
X2.1.2.3..Phosphoribosylaminoimidazolecarboxamide.formyltransferase	Time	Time	0.0519046	0.030191	25	25	0.104021	0.298554
X1.16.3.2..Bacterial.non.heme.ferritin	Time	Time	0.139504	0.0815024	25	25	0.104972	0.298702
X1.4.1.13..Glutamate.synthase..NADPH.	Time	Time	-0.0462667	0.0269782	25	25	0.1061	0.298702
X4.1.99.12..3.4.dihydroxy.2.butanone.4.phosphate.synthase	Time	Time	0.0440143	0.0256337	25	25	0.106077	0.298702
X1.1.1.95..Phosphoglycerate.dehydrogenase	Time	Time	0.051781	0.030427	25	25	0.108365	0.301242
X1.12.7.2..Ferredoxin.hydrogenase	Time	Time	-0.0673552	0.0394639	25	25	0.107697	0.301242
X2.7.1.40..Pyruvate.kinase	Time	Time	-0.0231788	0.0138024	25	25	0.112972	0.304817
X2.7.1.49..Hydroxymethylpyrimidine.kinase	Time	Time	0.0559568	0.0333527	25	25	0.113528	0.304817
X3.1.26.5..Ribonuclease.P	Time	Time	-0.0333719	0.0198719	25	25	0.111698	0.304817
X3.5.4.16..GTP.cyclohydrolase.I	Time	Time	0.0307179	0.0183147	25	25	0.113789	0.304817
X4.1.1.65..Phosphatidylserine.decarboxylase	Time	Time	0.0711147	0.0422848	25	25	0.112813	0.304817
X4.6.1.17..NO_NAME	Time	Time	-0.0586029	0.0347356	25	25	0.111222	0.304817
X5.3.1.6..Ribose.5.phosphate.isomerase	Time	Time	-0.0306647	0.0184273	25	25	0.116354	0.309811
X4.1.1.20..Diaminopimelate.decarboxylase	Time	Time	0.0336672	0.020332	25	25	0.117694	0.311501
X1.2.1.11..Aspartate.semialdehyde.dehydrogenase	Time	Time	0.0444824	0.0268978	25	25	0.118551	0.311902
X2.1.1.207..tRNA..cytidine.34..2..O..methyltransferase	Time	Time	-0.0872707	0.0531131	25	25	0.120004	0.31201
X3.6.3.28..Phosphonate.transporting.ATPase	Time	Time	0.322763	0.196118	25	25	0.119688	0.31201
X4.1.1.19..Arginine.decarboxylase	Time	Time	-0.0770044	0.0470186	25	25	0.12177	0.31475
X2.1.3.2..Aspartate.carbamoyltransferase	Time	Time	-0.0245037	0.0151319	25	25	0.125261	0.317124
X2.4.2.19..Nicotinate.nucleotide.diphosphorylase..carboxylating.	Time	Time	0.0821923	0.0509359	25	25	0.126993	0.317124
X3.2.1.1..Alpha.amylase	Time	Time	0.0769397	0.0474185	25	25	0.124628	0.317124
X3.2.1.22..Alpha.galactosidase	Time	Time	0.0382378	0.0236872	25	25	0.126906	0.317124
X4.2.1.8..Mannonate.dehydratase	Time	Time	0.0777497	0.0480953	25	25	0.125838	0.317124
X5.3.1.4..L.arabinose.isomerase	Time	Time	0.0351698	0.0216734	25	25	0.124879	0.317124
X1.1.1.14..L.iditol.2.dehydrogenase	Time	Time	-0.0756334	0.0471025	25	25	0.128409	0.318858
X2.1.1.191..23S.rRNA..cytosine.1962..C.5...methyltransferase	Time	Time	-0.0807388	0.0505855	25	25	0.130857	0.321644
X2.1.1.195..Cobalt.precorrin.5B..C.1...methyltransferase	Time	Time	-0.0336819	0.0212438	25	25	0.133516	0.321644
X2.3.1.128..Ribosomal.protein.alanine.N.acetyltransferase	Time	Time	0.280326	0.176048	25	25	0.131229	0.321644
X2.7.7.24..Glucose.1.phosphate.thymidylyltransferase	Time	Time	0.0264946	0.0167389	25	25	0.133897	0.321644
X2.7.8.7..Holo..acyl.carrier.protein..synthase	Time	Time	-0.147309	0.0933142	25	25	0.131726	0.321644
X7.1.2.2..NO_NAME	Time	Time	-0.0243911	0.0154262	25	25	0.133481	0.321644
X1.17.4.1..Ribonucleoside.diphosphate.reductase	Time	Time	0.0939658	0.0596468	25	25	0.135347	0.323187
X5.4.2.7..Phosphopentomutase	Time	Time	-0.0623445	0.0397431	25	25	0.136002	0.323187
X4.2.3.3..Methylglyoxal.synthase	Time	Time	-0.0455707	0.0291429	25	25	0.138001	0.326185
X2.7.4.22..UMP.kinase	Time	Time	-0.0148812	0.00957731	25	25	0.140599	0.330558
X2.7.7.72..CCA.tRNA.nucleotidyltransferase	Time	Time	0.0221355	0.0145542	25	25	0.14655	0.333893
X3.2.1.26..Beta.fructofuranosidase	Time	Time	-0.0556385	0.0361211	25	25	0.143027	0.333893
X3.6.1.22..NAD....diphosphatase	Time	Time	0.0440174	0.0285736	25	25	0.143908	0.333893
X3.6.3.14..H....transporting.two.sector.ATPase	Time	Time	0.0453891	0.0296587	25	25	0.146236	0.333893
X5.4.2.12..Phosphoglycerate.mutase..2.3.diphosphoglycerate.independent.	Time	Time	-0.0201072	0.0131349	25	25	0.146212	0.333893
X6.1.1.18..Glutamine..tRNA.ligase	Time	Time	-0.0286286	0.0186598	25	25	0.145287	0.333893
X6.3.4.4..Adenylosuccinate.synthase	Time	Time	-0.0144404	0.00948822	25	25	0.148454	0.336497
X2.1.1.190..23S.rRNA..uracil.1939..C.5...methyltransferase	Time	Time	0.0735753	0.048459	25	25	0.149285	0.336654
X2.7.1.15..Ribokinase	Time	Time	0.0517201	0.0347946	25	25	0.157658	0.353729
X1.3.1.98..UDP.N.acetylmuramate.dehydrogenase	Time	Time	0.0144862	0.00985994	25	25	0.161721	0.361014
X2.7.7.27..Glucose.1.phosphate.adenylyltransferase	Time	Time	-0.0388428	0.0267289	25	25	0.165751	0.364342
X2.7.7.6..DNA.directed.RNA.polymerase	Time	Time	-0.0145823	0.00999956	25	25	0.164866	0.364342
X2.7.8.13..Phospho.N.acetylmuramoyl.pentapeptide.transferase	Time	Time	-0.0292978	0.0201926	25	25	0.166509	0.364342
X3.6.3.20..Glycerol.3.phosphate.transporting.ATPase	Time	Time	-0.0573156	0.0393808	25	25	0.165453	0.364342
X2.7.7.8..Polyribonucleotide.nucleotidyltransferase	Time	Time	0.0530828	0.0370741	25	25	0.169588	0.365648
X3.4.23.36..Signal.peptidase.II	Time	Time	-0.0170249	0.0118333	25	25	0.169069	0.365648
X3.6.1.13..ADP.ribose.diphosphatase	Time	Time	-0.076595	0.0529817	25	25	0.168169	0.365648
X1.1.1.133..dTDP.4.dehydrorhamnose.reductase	Time	Time	0.0199955	0.0141852	25	25	0.178163	0.370523
X1.5.1.5..Methylenetetrahydrofolate.dehydrogenase..NADP....	Time	Time	0.0160547	0.0114144	25	25	0.179413	0.370523
X1.7.1.13..PreQ.1..synthase	Time	Time	0.0548161	0.0390133	25	25	0.180232	0.370523
X2.7.1.26..Riboflavin.kinase	Time	Time	-0.0220534	0.0155611	25	25	0.176457	0.370523
X2.7.6.1..Ribose.phosphate.diphosphokinase	Time	Time	-0.049972	0.0351645	25	25	0.174711	0.370523
X2.8.1.10..Thiazole.synthase	Time	Time	0.0497571	0.0352798	25	25	0.177454	0.370523
X3.5.1.25..N.acetylglucosamine.6.phosphate.deacetylase	Time	Time	-0.0757578	0.0539067	25	25	0.179519	0.370523
X4.2.1.32..L....tartrate.dehydratase	Time	Time	-0.0618983	0.0437694	25	25	0.17684	0.370523
X6.1.1.21..Histidine..tRNA.ligase	Time	Time	-0.0412235	0.0289529	25	25	0.173675	0.370523
X6.3.2.4..D.alanine..D.alanine.ligase	Time	Time	-0.0178006	0.0125838	25	25	0.177089	0.370523
X3.5.4.33..tRNA.adenine.34...deaminase	Time	Time	-0.0226882	0.0163823	25	25	0.181803	0.372023
X2.8.1.13..tRNA.uridine.2.sulfurtransferase	Time	Time	0.0304136	0.0217992	25	25	0.182772	0.372281
X4.2.1.59..3.hydroxyacyl..acyl.carrier.protein..dehydratase	Time	Time	-0.0286005	0.0205734	25	25	0.184345	0.373763
X2.4.1.25..4.alpha.glucanotransferase	Time	Time	-0.0209939	0.01517	25	25	0.185262	0.373907
X2.6.1.42..Branched.chain.amino.acid.transaminase	Time	Time	0.0395539	0.0286627	25	25	0.18737	0.376443
X3.2.1.135..Neopullulanase	Time	Time	-0.0777827	0.057859	25	25	0.197753	0.395507
X6.3.4.19..tRNA.Ile..lysidine.synthetase	Time	Time	-0.0235521	0.0175964	25	25	0.199969	0.398137
X2.4.2.8..Hypoxanthine.phosphoribosyltransferase	Time	Time	-0.0129487	0.00971837	25	25	0.201905	0.400188
X2.7.1.17..Xylulokinase	Time	Time	-0.0353889	0.0267967	25	25	0.205622	0.405028
X2.7.13.3..Histidine.kinase	Time	Time	-0.0310399	0.0235401	25	25	0.206179	0.405028
X3.1.11.6..Exodeoxyribonuclease.VII	Time	Time	0.0195036	0.0148869	25	25	0.208079	0.406352
X5.4.99.12..tRNA.pseudouridine.38.40..synthase	Time	Time	-0.0150631	0.0115024	25	25	0.208692	0.406352
X2.7.6.2..Thiamine.diphosphokinase	Time	Time	0.0414414	0.0321668	25	25	0.216242	0.417375
X4.3.3.6..Pyridoxal.5..phosphate.synthase..glutamine.hydrolyzing.	Time	Time	0.0635672	0.049339	25	25	0.216094	0.417375
X2.1.1.63..Methylated.DNA...protein..cysteine.S.methyltransferase	Time	Time	0.0279876	0.0217769	25	25	0.217601	0.418172
X2.1.1.182..16S.rRNA..adenine.1518..N.6..adenine.1519..N.6...dimethyltransferase	Time	Time	0.01415	0.0111905	25	25	0.224004	0.425042
X2.7.7.2..FAD.synthetase	Time	Time	-0.0211206	0.0166712	25	25	0.22406	0.425042
X4.2.1.9..Dihydroxy.acid.dehydratase	Time	Time	-0.0236054	0.0186135	25	25	0.223723	0.425042
X1.7.99.1..Hydroxylamine.reductase	Time	Time	-0.0369542	0.0294208	25	25	0.227436	0.429601
X2.7.4.8..Guanylate.kinase	Time	Time	-0.0371697	0.0298343	25	25	0.231494	0.435406
X2.4.2.17..ATP.phosphoribosyltransferase	Time	Time	-0.016817	0.0137246	25	25	0.238367	0.446433
X2.6.1.52..Phosphoserine.transaminase	Time	Time	-0.0173651	0.0143791	25	25	0.244791	0.456531
X5.3.1.12..Glucuronate.isomerase	Time	Time	-0.0466931	0.0392379	25	25	0.252154	0.468286
X3.2.1.10..Oligo.1.6.glucosidase	Time	Time	0.0627297	0.0530359	25	25	0.254613	0.470875
X2.4.2.9..Uracil.phosphoribosyltransferase	Time	Time	-0.027682	0.0236888	25	25	0.260116	0.476424
X2.7.2.1..Acetate.kinase	Time	Time	-0.0112232	0.00957403	25	25	0.258924	0.476424
X4.2.1.20..Tryptophan.synthase	Time	Time	0.0281336	0.0241969	25	25	0.260847	0.476424
X2.7.1.92..5.dehydro.2.deoxygluconokinase	Time	Time	-0.0306322	0.0264599	25	25	0.26485	0.481744
X6.1.1.10..Methionine..tRNA.ligase	Time	Time	-0.0164637	0.0144245	25	25	0.26826	0.485946
X1.1.1.27..L.lactate.dehydrogenase	Time	Time	-0.0287172	0.0252411	25	25	0.272687	0.49138
X2.7.2.11..Glutamate.5.kinase	Time	Time	0.0225399	0.0199035	25	25	0.273483	0.49138
X3.2.1.86..6.phospho.beta.glucosidase	Time	Time	-0.0560346	0.0496458	25	25	0.276091	0.492828
X6.2.1.30..Phenylacetate..CoA.ligase	Time	Time	0.0492786	0.0436801	25	25	0.276519	0.492828
X1.97.1.4...Formate.C.acetyltransferase..activating.enzyme	Time	Time	-0.0207553	0.0187904	25	25	0.285582	0.505311
X2.7.1.2..Glucokinase	Time	Time	-0.053998	0.0489285	25	25	0.285809	0.505311
X2.4.1.18..1.4.alpha.glucan.branching.enzyme	Time	Time	-0.0211995	0.019297	25	25	0.288591	0.506512
X3.1.3.18..Phosphoglycolate.phosphatase	Time	Time	0.049975	0.0454862	25	25	0.28878	0.506512
X6.3.5.1..NAD....synthase..glutamine.hydrolyzing.	Time	Time	0.0189843	0.0173165	25	25	0.28993	0.506518
X2.7.4.7..Phosphomethylpyrimidine.kinase	Time	Time	0.0377909	0.034562	25	25	0.291262	0.506842
X2.4.1.212..Hyaluronan.synthase	Time	Time	-0.040773	0.0377222	25	25	0.296268	0.513531
X5.1.1.1..Alanine.racemase	Time	Time	-0.0146644	0.0137473	25	25	0.302344	0.522016
X1.2.1.41..Glutamate.5.semialdehyde.dehydrogenase	Time	Time	0.0137316	0.0129958	25	25	0.306335	0.526848
X2.4.2.22..Xanthine.phosphoribosyltransferase	Time	Time	-0.0158916	0.0151921	25	25	0.310909	0.530586
X6.1.1.23..Aspartate..tRNA.Asn..ligase	Time	Time	-0.0335084	0.0319973	25	25	0.31076	0.530586
X2.5.1.3..Thiamine.phosphate.diphosphorylase	Time	Time	-0.0166684	0.0163664	25	25	0.324196	0.551134
X1.2.7.8..Indolepyruvate.ferredoxin.oxidoreductase	Time	Time	0.0573929	0.0568994	25	25	0.328772	0.553101
X3.1.26.3..Ribonuclease.III	Time	Time	0.0129875	0.0128893	25	25	0.329108	0.553101
X5.3.1.25..L.fucose.isomerase	Time	Time	0.035575	0.0352688	25	25	0.328803	0.553101
X2.7.7.3..Pantetheine.phosphate.adenylyltransferase	Time	Time	0.0181361	0.0181781	25	25	0.332464	0.554526
X4.1.1.48..Indole.3.glycerol.phosphate.synthase	Time	Time	0.0278753	0.027843	25	25	0.331904	0.554526
X2.7.1.11..6.phosphofructokinase	Time	Time	-0.0199209	0.0203631	25	25	0.342976	0.569908
X4.6.1.12..2.C.methyl.D.erythritol.2.4.cyclodiphosphate.synthase	Time	Time	-0.00954496	0.00987719	25	25	0.348691	0.577234
X1.1.1.94..Glycerol.3.phosphate.dehydrogenase..NAD.P.....	Time	Time	-0.0167385	0.017521	25	25	0.353897	0.583666
X2.4.1.227..acetylglucosaminyltransferase	Time	Time	0.0115104	0.0121074	25	25	0.355598	0.584292
X1.1.1.290..4.phosphoerythronate.dehydrogenase	Time	Time	0.0543543	0.0577525	25	25	0.360682	0.585834
X3.6.4.12..DNA.helicase	Time	Time	-0.00734918	0.00780579	25	25	0.360346	0.585834
X4.3.2.1..Argininosuccinate.lyase	Time	Time	-0.00755938	0.00804303	25	25	0.361839	0.585834
X6.1.1.16..Cysteine..tRNA.ligase	Time	Time	-0.0105049	0.0111339	25	25	0.359459	0.585834
X5.1.99.6..NAD.P.H.hydrate.epimerase	Time	Time	0.0174709	0.0188369	25	25	0.367977	0.593598
X4.2.1.2..Fumarate.hydratase	Time	Time	0.0155621	0.0169081	25	25	0.3716	0.597263
X4.4.1.11..Methionine.gamma.lyase	Time	Time	-0.0308352	0.0336805	25	25	0.37409	0.599087
X1.4.1.16..Diaminopimelate.dehydrogenase	Time	Time	0.0292776	0.0321639	25	25	0.376472	0.600724
X1.2.1.38..N.acetyl.gamma.glutamyl.phosphate.reductase	Time	Time	-0.0118939	0.0131236	25	25	0.378363	0.601571
X2.1.1.33..tRNA..guanine.46..N.7...methyltransferase	Time	Time	-0.0124009	0.0137602	25	25	0.38126	0.604003
X2.1.1.189..23S.rRNA..uracil.747..C.5...methyltransferase	Time	Time	-0.0417005	0.0466089	25	25	0.38433	0.606179
X3.2.1.41..Pullulanase	Time	Time	0.0535442	0.0599419	25	25	0.385376	0.606179
X4.2.1.136..ADP.dependent.NAD.P.H.hydrate.dehydratase	Time	Time	0.0108441	0.0123484	25	25	0.393367	0.616555
X3.1.3.11..Fructose.bisphosphatase	Time	Time	0.0190658	0.0220965	25	25	0.401139	0.624308
X3.5.4.5..Cytidine.deaminase	Time	Time	-0.0228281	0.026448	25	25	0.400983	0.624308
X2.6.1.83..LL.diaminopimelate.aminotransferase	Time	Time	-0.0185644	0.0216333	25	25	0.404111	0.624535
X6.1.1.22..Asparagine..tRNA.ligase	Time	Time	-0.0131991	0.0153842	25	25	0.404056	0.624535
X6.3.1.1..Aspartate..ammonia.ligase	Time	Time	-0.0182359	0.0213683	25	25	0.406536	0.626094
X2.4.2.3..Uridine.phosphorylase	Time	Time	-0.0437627	0.0517151	25	25	0.409429	0.62836
X1.5.1.2..Pyrroline.5.carboxylate.reductase	Time	Time	-0.0111647	0.0133106	25	25	0.414427	0.631073
X2.5.1.78..6.7.dimethyl.8.ribityllumazine.synthase	Time	Time	-0.0268594	0.0320117	25	25	0.414235	0.631073
X3.1.22.4..Crossover.junction.endodeoxyribonuclease	Time	Time	0.0135323	0.0161784	25	25	0.41548	0.631073
X2.4.2.18..Anthranilate.phosphoribosyltransferase	Time	Time	0.0200563	0.0240657	25	25	0.416909	0.631074
X2.1.1.228..tRNA..guanine.37..N.1...methyltransferase	Time	Time	-0.00581193	0.00714951	25	25	0.428894	0.647001
X2.5.1.47..Cysteine.synthase	Time	Time	0.0197673	0.0248848	25	25	0.438842	0.655297
X2.7.1.24..Dephospho.CoA.kinase	Time	Time	-0.0109463	0.0137227	25	25	0.436429	0.655297
X5.99.1.3..DNA.topoisomerase..ATP.hydrolyzing.	Time	Time	-0.00964568	0.0121211	25	25	0.437746	0.655297
X2.7.1.21..Thymidine.kinase	Time	Time	0.0269882	0.034212	25	25	0.442306	0.656038
X2.7.1.23..NAD....kinase	Time	Time	-0.0107291	0.0136099	25	25	0.441509	0.656038
X5.99.1.2..DNA.topoisomerase	Time	Time	-0.0142216	0.0181299	25	25	0.444508	0.657099
X2.1.1.297..Peptide.chain.release.factor.N.5..glutamine.methyltransferase	Time	Time	-0.0261541	0.0337969	25	25	0.450413	0.663608
X6.3.3.2..5.formyltetrahydrofolate.cyclo.ligase	Time	Time	0.0115483	0.0150113	25	25	0.45253	0.664513
X6.1.1.1..Tyrosine..tRNA.ligase	Time	Time	0.0109173	0.014428	25	25	0.460168	0.671269
X6.3.5.5..Carbamoyl.phosphate.synthase..glutamine.hydrolyzing.	Time	Time	-0.0085436	0.011247	25	25	0.458908	0.671269
X1.5.1.3..Dihydrofolate.reductase	Time	Time	0.028902	0.0397334	25	25	0.477268	0.692948
X3.1.21.2..Deoxyribonuclease.IV	Time	Time	0.0238969	0.0329792	25	25	0.479143	0.692948
X3.2.1.4..Cellulase	Time	Time	0.038221	0.0527614	25	25	0.479733	0.692948
X3.4.22.40..Bleomycin.hydrolase	Time	Time	-0.120484	0.167147	25	25	0.481863	0.693757
X1.1.1.205..IMP.dehydrogenase	Time	Time	0.011894	0.016816	25	25	0.489959	0.703123
X2.3.1.8..Phosphate.acetyltransferase	Time	Time	-0.0198585	0.0283463	25	25	0.493945	0.70655
X3.5.2.9..5.oxoprolinase..ATP.hydrolyzing.	Time	Time	-0.0692188	0.099723	25	25	0.497305	0.706781
X3.5.99.6..Glucosamine.6.phosphate.deaminase	Time	Time	-0.0133485	0.0191829	25	25	0.496942	0.706781
X3.5.4.26..Diaminohydroxyphosphoribosylaminopyrimidine.deaminase	Time	Time	-0.0163696	0.0238607	25	25	0.503023	0.712615
X3.4.21.53..Endopeptidase.La	Time	Time	0.00814561	0.01206	25	25	0.508467	0.718027
X2.1.1.199..16S.rRNA..cytosine.1402..N.4...methyltransferase	Time	Time	0.0115322	0.0171641	25	25	0.511433	0.719915
X2.1.1.193..16S.rRNA..uracil.1498..N.3...methyltransferase	Time	Time	0.00899837	0.0135066	25	25	0.515054	0.722711
X2.4.1.281..4.O.beta.D.mannosyl.D.glucose.phosphorylase	Time	Time	-0.0230053	0.0358433	25	25	0.5306	0.739845
X5.4.99.18..5..carboxyamino.imidazole.ribonucleotide.mutase	Time	Time	-0.0103677	0.016213	25	25	0.530613	0.739845
X6.3.1.2..Glutamate..ammonia.ligase	Time	Time	-0.0169689	0.026622	25	25	0.532763	0.740507
X3.1.1.61..Protein.glutamate.methylesterase	Time	Time	0.0700897	0.112	25	25	0.540341	0.748686
X2.3.1.54..Formate.C.acetyltransferase	Time	Time	0.023533	0.038058	25	25	0.545399	0.753333
X1.1.1.193..5.amino.6..5.phosphoribosylamino.uracil.reductase	Time	Time	-0.0142809	0.0235886	25	25	0.553852	0.760059
X2.7.4.1..Polyphosphate.kinase	Time	Time	-0.0122644	0.0204587	25	25	0.557148	0.760059
X2.8.1.6..Biotin.synthase	Time	Time	0.0201436	0.033306	25	25	0.55378	0.760059
X6.3.5.7..Glutaminyl.tRNA.synthase..glutamine.hydrolyzing.	Time	Time	-0.0190932	0.0317886	25	25	0.556728	0.760059
X2.7.8.26..Adenosylcobinamide.GDP.ribazoletransferase	Time	Time	-0.0117164	0.0200464	25	25	0.567518	0.764766
X3.2.1.8..Endo.1.4.beta.xylanase	Time	Time	0.036653	0.0623309	25	25	0.564889	0.764766
X6.3.2.13..UDP.N.acetylmuramoyl.L.alanyl.D.glutamate..2.6.diaminopimelate.ligase	Time	Time	0.0161475	0.0274496	25	25	0.564656	0.764766
X6.3.4.14..Biotin.carboxylase	Time	Time	-0.0143207	0.0244604	25	25	0.566767	0.764766
X6.3.2.5..Phosphopantothenate..cysteine.ligase	Time	Time	0.00845312	0.0147206	25	25	0.574111	0.771298
X4.4.1.21..S.ribosylhomocysteine.lyase	Time	Time	0.0111964	0.0198945	25	25	0.581329	0.776277
X5.3.1.17..5.dehydro.4.deoxy.D.glucuronate.isomerase	Time	Time	0.0518727	0.0917956	25	25	0.579817	0.776277
X3.1.4.46..Glycerophosphodiester.phosphodiesterase	Time	Time	0.0208713	0.0378842	25	25	0.589646	0.785011
X6.3.2.1..Pantoate..beta.alanine.ligase..AMP.forming.	Time	Time	-0.0157554	0.0291452	25	25	0.596418	0.791642
X1.1.1.77..Lactaldehyde.reductase	Time	Time	0.024081	0.0460467	25	25	0.607884	0.804446
X2.2.1.7..1.deoxy.D.xylulose.5.phosphate.synthase	Time	Time	0.00931284	0.0181679	25	25	0.615355	0.804694
X2.5.1.9..Riboflavin.synthase	Time	Time	-0.0202024	0.0388121	25	25	0.610105	0.804694
X6.1.1.4..Leucine..tRNA.ligase	Time	Time	-0.00460498	0.00892576	25	25	0.613321	0.804694
X6.3.2.10..UDP.N.acetylmuramoyl.tripeptide..D.alanyl.D.alanine.ligase	Time	Time	0.0044711	0.00868883	25	25	0.614089	0.804694
X1.1.1.42..Isocitrate.dehydrogenase..NADP....	Time	Time	-0.00757097	0.0154045	25	25	0.629898	0.8165
X2.7.1.148..4..cytidine.5..diphospho..2.C.methyl.D.erythritol.kinase	Time	Time	-0.00728749	0.0148254	25	25	0.629924	0.8165
X5.4.99.25..tRNA.pseudouridine.55..synthase	Time	Time	0.00816252	0.0165023	25	25	0.62759	0.8165
X1.5.1.20..Methylenetetrahydrofolate.reductase..NAD.P.H.	Time	Time	-0.00894561	0.0185463	25	25	0.6362	0.820283
X6.1.1.14..Glycine..tRNA.ligase	Time	Time	0.00562479	0.0116697	25	25	0.636554	0.820283
X3.5.4.25..GTP.cyclohydrolase.II	Time	Time	0.012751	0.0266952	25	25	0.639533	0.821726
X3.2.2.9..Adenosylhomocysteine.nucleosidase	Time	Time	0.0049462	0.0107215	25	25	0.650983	0.830381
X5.1.3.11..Cellobiose.epimerase	Time	Time	-0.0166953	0.0361884	25	25	0.651127	0.830381
X6.5.1.2..DNA.ligase..NAD....	Time	Time	0.00987307	0.0214799	25	25	0.651906	0.830381
X3.1.26.4..Ribonuclease.H	Time	Time	0.00642051	0.0141543	25	25	0.656297	0.830531
X3.2.1.89..Arabinogalactan.endo.beta.1.4.galactanase	Time	Time	0.0387036	0.0857304	25	25	0.65766	0.830531
X3.4.11.18..Methionyl.aminopeptidase	Time	Time	0.00588234	0.0129388	25	25	0.6548	0.830531
X1.1.1.169..2.dehydropantoate.2.reductase	Time	Time	-0.0148656	0.033955	25	25	0.667554	0.835031
X1.1.1.267..1.deoxy.D.xylulose.5.phosphate.reductoisomerase	Time	Time	0.00587718	0.0148089	25	25	0.69688	0.835031
X1.8.1.9..Thioredoxin.disulfide.reductase	Time	Time	-0.00745517	0.0180098	25	25	0.684557	0.835031
X2.1.1.37..DNA..cytosine.5...methyltransferase	Time	Time	0.0166935	0.0408798	25	25	0.687915	0.835031
X2.3.1.179..Beta.ketoacyl..acyl.carrier.protein..synthase.II	Time	Time	-0.00758386	0.0183542	25	25	0.684961	0.835031
X3.2.1.177..Alpha.D.xyloside.xylohydrolase	Time	Time	-0.0148916	0.0344075	25	25	0.671176	0.835031
X3.2.1.21..Beta.glucosidase	Time	Time	0.00907437	0.0224656	25	25	0.691893	0.835031
X3.5.2.3..Dihydroorotase	Time	Time	-0.00440114	0.0108326	25	25	0.689687	0.835031
X3.6.1.66..XTP.dITP.diphosphatase	Time	Time	0.00576092	0.0144605	25	25	0.695824	0.835031
X3.6.3.3..Cadmium.exporting.ATPase	Time	Time	-0.0177126	0.0420346	25	25	0.679087	0.835031
X3.6.5.n1..Elongation.factor.4	Time	Time	-0.00636393	0.014457	25	25	0.665369	0.835031
X4.1.1.11..Aspartate.1.decarboxylase	Time	Time	0.0125237	0.031518	25	25	0.69631	0.835031
X4.1.2.4..Deoxyribose.phosphate.aldolase	Time	Time	-0.00978773	0.023504	25	25	0.682753	0.835031
X4.2.3.5..Chorismate.synthase	Time	Time	-0.00594138	0.014537	25	25	0.688138	0.835031
X5.1.3.1..Ribulose.phosphate.3.epimerase	Time	Time	0.00456632	0.0109582	25	25	0.682726	0.835031
X6.1.1.11..Serine..tRNA.ligase	Time	Time	0.00793037	0.0189338	25	25	0.681127	0.835031
X6.1.1.6..Lysine..tRNA.ligase	Time	Time	0.00645661	0.015497	25	25	0.682722	0.835031
X6.3.4.21..Nicotinate.phosphoribosyltransferase	Time	Time	0.00755941	0.0190627	25	25	0.697118	0.835031
X6.3.5.4..Asparagine.synthase..glutamine.hydrolyzing.	Time	Time	0.0162009	0.0390981	25	25	0.684366	0.835031
X2.5.1.19..3.phosphoshikimate.1.carboxyvinyltransferase	Time	Time	-0.00708333	0.0181411	25	25	0.701551	0.83581
X3.4.11.4..Tripeptide.aminopeptidase	Time	Time	0.0104299	0.0265688	25	25	0.699812	0.83581
X3.2.1.55..Non.reducing.end.alpha.L.arabinofuranosidase	Time	Time	0.0252054	0.0654669	25	25	0.704993	0.837654
X2.1.2.9..Methionyl.tRNA.formyltransferase	Time	Time	0.00514009	0.0136507	25	25	0.711554	0.838685
X3.5.4.10..IMP.cyclohydrolase	Time	Time	-0.0164139	0.0434863	25	25	0.710355	0.838685
X4.1.1.36..Phosphopantothenoylcysteine.decarboxylase	Time	Time	0.00581858	0.0153522	25	25	0.709845	0.838685
X4.1.3.27..Anthranilate.synthase	Time	Time	-0.0188311	0.0504245	25	25	0.713596	0.838855
X1.1.1.1..Alcohol.dehydrogenase	Time	Time	-0.0137405	0.038772	25	25	0.727812	0.853214
X5.1.1.3..Glutamate.racemase	Time	Time	-0.00454932	0.0129399	25	25	0.729672	0.853214
X6.1.1.19..Arginine..tRNA.ligase	Time	Time	0.0134954	0.0394823	25	25	0.737146	0.859679
X2.1.1.177..23S.rRNA..pseudouridine.1915..N.3...methyltransferase	Time	Time	-0.00528477	0.0157367	25	25	0.741451	0.860561
X3.2.2.n1..Cytokinin.riboside.5..monophosphate.phosphoribohydrolase	Time	Time	0.0155244	0.0463257	25	25	0.741796	0.860561
X1.1.1.100..3.oxoacyl..acyl.carrier.protein..reductase	Time	Time	-0.00625393	0.0196748	25	25	0.75487	0.869348
X2.3.1.180..Beta.ketoacyl..acyl.carrier.protein..synthase.III	Time	Time	0.00818646	0.0254581	25	25	0.752096	0.869348
X4.3.3.7..4.hydroxy.tetrahydrodipicolinate.synthase	Time	Time	-0.00574205	0.0181136	25	25	0.755271	0.869348
X6.1.1.20..Phenylalanine..tRNA.ligase	Time	Time	0.00372349	0.012222	25	25	0.764502	0.877688
X5.3.1.24..Phosphoribosylanthranilate.isomerase	Time	Time	-0.00809969	0.0270519	25	25	0.768363	0.879836
X2.3.1.266..NO_NAME	Time	Time	-0.0148556	0.0512096	25	25	0.775098	0.880702
X2.5.1.6..Methionine.adenosyltransferase	Time	Time	-0.00832436	0.0285935	25	25	0.77449	0.880702
X2.5.1.72..Quinolinate.synthase	Time	Time	0.00860465	0.0293869	25	25	0.773118	0.880702
X2.7.7.4..Sulfate.adenylyltransferase	Time	Time	0.00998747	0.0354956	25	25	0.781879	0.88613
X6.3.2.8..UDP.N.acetylmuramate..L.alanine.ligase	Time	Time	-0.00355407	0.0127734	25	25	0.784542	0.886874
X3.1.11.2..Exodeoxyribonuclease.III	Time	Time	0.00518107	0.0190148	25	25	0.788929	0.889557
X6.3.4.13..Phosphoribosylamine..glycine.ligase	Time	Time	0.00346038	0.0131516	25	25	0.795792	0.895013
X4.1.99.17..Phosphomethylpyrimidine.synthase	Time	Time	-0.00474544	0.0187929	25	25	0.803934	0.901875
X1.17.7.4..NO_NAME	Time	Time	-0.00260986	0.0108843	25	25	0.813593	0.908102
X6.4.1.2..Acetyl.CoA.carboxylase	Time	Time	-0.00857776	0.0356798	25	25	0.813148	0.908102
X2.1.2.1..Glycine.hydroxymethyltransferase	Time	Time	0.00475077	0.020204	25	25	0.817065	0.909679
X1.1.1.25..Shikimate.dehydrogenase	Time	Time	-0.00652522	0.028873	25	25	0.823844	0.910879
X2.7.2.4..Aspartate.kinase	Time	Time	0.00299263	0.0140726	25	25	0.834366	0.910879
X3.1.13.1..Exoribonuclease.II	Time	Time	0.00507448	0.0226013	25	25	0.825289	0.910879
X5.1.3.13..dTDP.4.dehydrorhamnose.3.5.epimerase	Time	Time	-0.00388885	0.0171635	25	25	0.823762	0.910879
X5.4.99.9..UDP.galactopyranose.mutase	Time	Time	-0.00746834	0.0344354	25	25	0.831132	0.910879
X6.1.1.12..Aspartate..tRNA.ligase	Time	Time	0.00767621	0.0358214	25	25	0.83278	0.910879
X6.3.2.9..UDP.N.acetylmuramoyl.L.alanine..D.glutamate.ligase	Time	Time	0.00354063	0.0166777	25	25	0.834629	0.910879
X6.3.4.3..Formate..tetrahydrofolate.ligase	Time	Time	-0.00526653	0.0240331	25	25	0.829253	0.910879
X2.4.2.29..tRNA.guanine.34..transglycosylase	Time	Time	-0.00269579	0.0133031	25	25	0.841978	0.914384
X2.7.2.3..Phosphoglycerate.kinase	Time	Time	-0.00221134	0.0107735	25	25	0.840021	0.914384
X2.7.7.7..DNA.directed.DNA.polymerase	Time	Time	-0.00168713	0.00847194	25	25	0.844642	0.915029
X4.2.1.19..Imidazoleglycerol.phosphate.dehydratase	Time	Time	0.0023855	0.0121529	25	25	0.846716	0.915033
X2.5.1.15..Dihydropteroate.synthase	Time	Time	-0.0054758	0.0291912	25	25	0.853649	0.915808
X3.6.3.25..Sulfate.transporting.ATPase	Time	Time	0.00645439	0.0336808	25	25	0.850537	0.915808
X4.3.2.10..NO_NAME	Time	Time	-0.0021055	0.011174	25	25	0.852992	0.915808
X2.4.2.10..Orotate.phosphoribosyltransferase	Time	Time	0.00390431	0.0224313	25	25	0.864035	0.924705
X2.6.1.9..Histidinol.phosphate.transaminase	Time	Time	-0.00178326	0.0113106	25	25	0.8767	0.931494
X4.1.1.23..Orotidine.5..phosphate.decarboxylase	Time	Time	-0.00299302	0.0187494	25	25	0.875076	0.931494
X5.1.3.4..L.ribulose.5.phosphate.4.epimerase	Time	Time	0.00800947	0.0505986	25	25	0.876186	0.931494
X1.1.1.23..Histidinol.dehydrogenase	Time	Time	-0.00253037	0.0173858	25	25	0.88615	0.939276
X2.1.1.192..23S.rRNA..adenine.2503..C.2...methyltransferase	Time	Time	-0.00288577	0.0210627	25	25	0.892809	0.941837
X2.5.1.49..O.acetylhomoserine.aminocarboxypropyltransferase	Time	Time	0.00664911	0.0504172	25	25	0.896687	0.941837
X2.7.1.180..FAD.protein.FMN.transferase	Time	Time	-0.00192509	0.0146417	25	25	0.897089	0.941837
X2.7.7.41..Phosphatidate.cytidylyltransferase	Time	Time	0.00236946	0.0179681	25	25	0.896766	0.941837
X2.7.4.9..dTMP.kinase	Time	Time	0.00802531	0.063926	25	25	0.901687	0.942189
X6.1.1.2..Tryptophan..tRNA.ligase	Time	Time	-0.00323418	0.0252979	25	25	0.899903	0.942189
X2.5.1.48..Cystathionine.gamma.synthase	Time	Time	-0.016156	0.132418	25	25	0.904429	0.942824
X2.7.7.60..2.C.methyl.D.erythritol.4.phosphate.cytidylyltransferase	Time	Time	-0.00203122	0.0171532	25	25	0.907069	0.943352
X1.11.1.1..NADH.peroxidase	Time	Time	0.00638621	0.0576994	25	25	0.91312	0.945631
X4.3.2.2..Adenylosuccinate.lyase	Time	Time	-0.00111249	0.0100859	25	25	0.913539	0.945631
X2.3.3.13..2.isopropylmalate.synthase	Time	Time	0.00136644	0.0142588	25	25	0.924818	0.955069
X3.5.1.88..Peptide.deformylase	Time	Time	-0.00151371	0.016864	25	25	0.929625	0.957795
X2.7.10.2..Non.specific.protein.tyrosine.kinase	Time	Time	-0.00305666	0.0396181	25	25	0.939458	0.965676
X6.1.1.17..Glutamate..tRNA.ligase	Time	Time	0.000812234	0.011814	25	25	0.94607	0.970215
X2.7.7.18..Nicotinate.nucleotide.adenylyltransferase	Time	Time	0.00200818	0.0342413	25	25	0.953987	0.974478
X5.3.1.16..isomerase	Time	Time	0.00161107	0.0278724	25	25	0.954635	0.974478
X3.6.1.1..Inorganic.diphosphatase	Time	Time	-0.00132013	0.0244476	25	25	0.957633	0.975286
X2.1.1.72..Site.specific.DNA.methyltransferase..adenine.specific.	Time	Time	0.00139545	0.0303003	25	25	0.963856	0.97712
X6.1.1.7..Alanine..tRNA.ligase	Time	Time	-0.000527568	0.0110164	25	25	0.962403	0.97712
X1.1.1.292..1.5.anhydro.D.fructose.reductase..1.5.anhydro.D.mannitol.forming.	Time	Time	0.000889325	0.0333461	25	25	0.97906	0.98351
X1.1.1.86..Ketol.acid.reductoisomerase..NADP....	Time	Time	0.000591015	0.0168658	25	25	0.97249	0.98351
X2.3.1.31..Homoserine.O.acetyltransferase	Time	Time	-0.000378954	0.0130887	25	25	0.97726	0.98351
X3.5.4.19..Phosphoribosyl.AMP.cyclohydrolase	Time	Time	-0.000545797	0.0187009	25	25	0.97703	0.98351
X1.1.1.40..Malate.dehydrogenase..oxaloacetate.decarboxylating...NADP....	Time	Time	-0.000262167	0.0406979	25	25	0.994944	0.994944
X1.1.1.85..3.isopropylmalate.dehydrogenase	Time	Time	0.000122133	0.0175013	25	25	0.99452	0.994944

## Sheet: Sheet3
Arginine biosynthesis and catabolism
Steroid hormone and bile acid metabolism
Lipid biosynthesis and catabolism
Nucleic Acid synthesis and catabolism
Cell envelope
Carbohydrate synthesis and catabolism
Amino acid/protein synthesis and catabolism
Signaling Pathways
Other
feature	metadata	value	coef	stderr	N	N.not.0	pval	qval		Notes
X3.2.1.23..Beta.galactosidase	Time	Time	0.0749914	0.0130351	25	25	3.50329e-05	0.0154845		Galactose metabolism
X6.3.3.1..Phosphoribosylformylglycinamidine.cyclo.ligase	Time	Time	-0.0618431	0.0117972	25	25	8.95211e-05	0.0197842		Purine metabolism
X2.1.3.15..acetyl-CoA carboxytransferase;accAD	Time	Time	-0.0987279	0.0215658	25	25	0.000327856	0.0247581		transfer of a carboxyl group carried on a biotinylated biotin carboxyl carrier protein (BCCP) to acetyl-CoA, forming malonyl-CoA
X2.3.1.n2..Phosphate.acyltransferase	Time	Time	-0.0877311	0.0192919	25	25	0.00036652	0.0247581		Glycerolipid metabolism
X2.3.1.n3..Glycerol.3.phosphate.acyltransferase..acyl.phosphate.transferring.	Time	Time	-0.118374	0.0242863	25	25	0.000191105	0.0247581		Glycerolipid metabolism
X2.4.1.129..Peptidoglycan.glycosyltransferase	Time	Time	0.225947	0.0488262	25	25	0.000313945	0.0247581		Peptidoglycan biosynthesis
X3.5.4.2..Adenine.deaminase	Time	Time	-0.13128	0.0295808	25	25	0.000424191	0.0247581		purine metabolism, makes hypoxanthine
X5.4.2.10..Phosphoglucosamine.mutase	Time	Time	-0.0985179	0.0224571	25	25	0.00044811	0.0247581		pathway for bacterial cell-wall peptidoglycan and lipopolysaccharide biosyntheses
X6.3.4.15..Biotin...acetyl.CoA.carboxylase..ligase	Time	Time	-0.0841176	0.0191529	25	25	0.000506378	0.0248688		birA, enzyme biotinylates a biotin carboxyl-carrier protein that is part of an acetyl-CoA carboxylase complex, enabling its subsequent carboxylation by EC 6.3.4.14, biotin carboxylase. The carboxyl group is eventually transferred to acetyl-CoA by EC 2.1.3.15, acetyl-CoA carboxytransferase
X3.2.2.27..Uracil.DNA.glycosylase	Time	Time	0.0676732	0.0159324	25	25	0.000630983	0.0278895		DNA base-excision repair pathway by hydrolysing the N-glycosidic bond between uracil and the deoxyribose sugar thereby catalysing the removal of mis-incorporated uracil from DNA.
X2.1.1.148..Thymidylate.synthase..FAD.	Time	Time	-0.105232	0.0261354	25	25	0.00106644	0.0423119		pyrimidine metabolism/ThyX
X2.5.1.75..tRNA.dimethylallyltransferase	Time	Time	0.0590378	0.0147737	25	25	0.00114874	0.0423119		t-RNA biosynthesis
X1.17.4.2..Ribonucleoside.triphosphate.reductase	Time	Time	-0.114171	0.03026	25	25	0.00161775	0.047629		purine metabolism, makes hypoxanthine
X2.7.9.3..Selenide..water.dikinase	Time	Time	-0.100568	0.0269084	25	25	0.00182171	0.047629		Selenocompound metabolism
X4.1.3.36..1.4.dihydroxy.2.naphthoyl.CoA.synthase	Time	Time	0.302759	0.0796756	25	25	0.00170589	0.047629		biosynthesis of menaquinone (vitamin K2, in bacteria), MenB
X4.1.99.22..GTP 3',8-cyclase	Time	Time	-0.103025	0.0274946	25	25	0.00183189	0.047629		GTP 3',8-cyclase;early step in the biosynthesis of the molybdenum cofactor (MoCo)
X6.2.1.3..Long.chain.fatty.acid..CoA.ligase	Time	Time	0.205586	0.0544837	25	25	0.0017752	0.047629		fatty acid biosynthesis
X2.3.1.234..N.6..L.threonylcarbamoyladenine.synthase	Time	Time	-0.0418207	0.0113782	25	25	0.00216965	0.050473		Translation; t-RNA synthesis
X2.7.3.9..Phosphoenolpyruvate..protein.phosphotransferase	Time	Time	-0.0861078	0.0235801	25	25	0.00211153	0.050473		Sugar transport, Enzyme l of PTS
X3.5.1.2..Glutaminase	Time	Time	0.0538163	0.0149614	25	25	0.00228834	0.0505724		Arginine biosynthesis
X2.4.1.21..Starch.synthase	Time	Time	-0.0986594	0.0275698	25	25	0.00252765	0.0532011		Starch and sucrose metabolism
X1.3.7.9..4.hydroxybenzoyl.CoA.reductase	Time	Time	-0.152325	0.0442059	25	25	0.00332354	0.0600474		Benzoate degradation
X2.1.1.45..Thymidylate.synthase	Time	Time	0.0751841	0.0218381	25	25	0.00352239	0.0600474		Pyrimidine metabolism
X2.1.3.3..Ornithine.carbamoyltransferase	Time	Time	-0.08268	0.0242944	25	25	0.00352752	0.0600474		Arginine biosynthesis
X4.2.1.47..GDP.mannose.4.6.dehydratase	Time	Time	0.153649	0.0447353	25	25	0.00357609	0.0600474		Fructose and mannose metabolism;enzyme forms the first step in the biosynthesis of GDP-alpha-D-rhamnose and GDP-beta-L-fucose
X5.1.3.2..UDP.glucose.4.epimerase	Time	Time	-0.12005	0.0349703	25	25	0.00357467	0.0600474		Galactose metabolism
X7.2.1.1..NADH:ubiquinone reductase (Na+-transporting)	Time	Time	0.261359	0.0766643	25	25	0.00366806	0.0600474		NADH:ubiquinone reductase (Na+-transporting);
X2.1.3.9..N.acetylornithine.carbamoyltransferase	Time	Time	0.293219	0.0873141	25	25	0.00422854	0.065612		Arginine biosynthesis
X2.3.1.30..Serine.O.acetyltransferase	Time	Time	-0.0864622	0.0261137	25	25	0.00453295	0.065612		Cysteine and methionine metabolism
X3.6.4.13..RNA.helicase	Time	Time	0.180361	0.0548089	25	25	0.00473562	0.065612		Unwinds RNA
X4.2.1.46..dTDP.glucose.4.6.dehydratase	Time	Time	0.0642363	0.0194209	25	25	0.00471933	0.065612		sugar unit biosynthesis
X6.3.4.5..Argininosuccinate.synthase	Time	Time	-0.0822121	0.0253037	25	25	0.00475019	0.065612		Arginine biosynthesis
X3.5.1.28..N.acetylmuramoyl.L.alanine.amidase	Time	Time	-0.0894197	0.0275128	25	25	0.00492294	0.0659376		Hydrolyses the link between N-acetylmuramoyl residues and L-amino acid residues in certain cell-wall glycopeptides
X2.7.7.12..UDP.glucose..hexose.1.phosphate.uridylyltransferase	Time	Time	-0.0944497	0.0296743	25	25	0.00534993	0.067562		Galactose metabolism
X3.4.14.12..Xaa.Xaa.Pro.tripeptidyl.peptidase	Time	Time	0.33069	0.101824	25	25	0.00525276	0.067562		cell-surface-associated serine exopeptidase
X2.7.1.156..Adenosylcobinamide.kinase	Time	Time	-0.147019	0.0461189	25	25	0.00612127	0.0712		Porphyrin metabolism; adenosylcobalamin de novo synthesis
X2.8.1.7..Cysteine.desulfurase	Time	Time	-0.0604491	0.0189348	25	25	0.00587929	0.0712		Thiamine metabolism
X4.2.1.33..3.isopropylmalate.dehydratase	Time	Time	-0.0548135	0.0175629	25	25	0.00609152	0.0712		Valine, leucine, isoleucine biosynthesis
X2.7.7.85..Diadenylate.cyclase	Time	Time	-0.0473444	0.0150852	25	25	0.00666185	0.075501		cyclic-di-AMP synthase; second messenger signaling
X2.7.1.50..Hydroxyethylthiazole.kinase	Time	Time	-0.0803216	0.0264462	25	25	0.00801514	0.0832148		Thiamine metabolism
X2.7.7.87..L.threonylcarbamoyladenylate.synthase	Time	Time	-0.136785	0.0448277	25	25	0.0076249	0.0832148		Protein synthesis, translation, tRNA synthesis
X3.1.1.29..Aminoacyl.tRNA.hydrolase	Time	Time	-0.0313125	0.0102289	25	25	0.00778456	0.0832148		enzyme acts on premature protein synthesis products that dissociate from stalled ribosomes
X4.4.1.8..Cystathionine.beta.lyase	Time	Time	0.0869765	0.0286208	25	25	0.00809555	0.0832148		Cysteine and methionine metabolism
X2.7.1.144..Tagatose.6.phosphate.kinase	Time	Time	-0.0877551	0.0292752	25	25	0.00867612	0.0854867		Galactose metabolism; coli
X3.2.1.37..Xylan.1.4.beta.xylosidase	Time	Time	0.153349	0.0510097	25	25	0.0087034	0.0854867		Amino sugar and nucleotide sugar metabolism
X2.7.1.69..Protein.N.pi..phosphohistidine..sugar.phosphotransferase	Time	Time	-0.092551	0.0314674	25	25	0.0099933	0.0939795		Sugar transport, Enzyme ll PTS permease
X3.1.3.5..5..nucleotidase	Time	Time	0.0798479	0.027418	25	25	0.00986332	0.0939795		purine/pyrimidine metabolism
X2.5.1.17..Cob.I.yrinic.acid.a.c.diamide.adenosyltransferase	Time	Time	-0.0905158	0.0315347	25	25	0.0113941	0.104921		porphyrin synthesis
X2.3.2.3..Lysyltransferase	Time	Time	-0.0892917	0.0313328	25	25	0.0118931	0.105461		O-L-Lysylphosphatidylglycerol synthase
X4.1.1.49..Phosphoenolpyruvate.carboxykinase..ATP.	Time	Time	-0.0490519	0.0171936	25	25	0.01193	0.105461		Glycolysis/gluconeogenesis
X1.1.1.271..GDP.L.fucose.synthase	Time	Time	0.247189	0.0881067	25	25	0.0127846	0.107289		Fructose and mannose metabolism;
X2.1.1.176..16S.rRNA..cytosine.967..C.5...methyltransferase	Time	Time	-0.0746846	0.0266212	25	25	0.0128649	0.107289		methylates cytosine 967 at C5 in 16S rRNA
X2.6.1.16..Glutamine..fructose.6.phosphate.transaminase..isomerizing.	Time	Time	-0.0535106	0.0190085	25	25	0.0126602	0.107289		Converts glutamine to D-glucosamine-6-P
X3.1.4.52..Cyclic.guanylate.specific.phosphodiesterase	Time	Time	-0.105649	0.0382461	25	25	0.0139822	0.114447		degradation of c-di-GMP
X3.6.3.8..Calcium.transporting.ATPase	Time	Time	-0.108292	0.0393206	25	25	0.0142951	0.11488		Ca2+ transport, A P-type ATPase that undergoes covalent phosphorylation during the transport cycle
X4.2.3.1..Threonine.synthase	Time	Time	0.0730689	0.0267557	25	25	0.0147357	0.116307		Glycine, serine and threonine metabolism
X1.4.3.16..L.aspartate.oxidase	Time	Time	0.0795771	0.0291871	25	25	0.0151199	0.117245		Alanine, aspartate and glutamate metabolism; consumes aspartate, produces oxaloacetate that can be a precursor to glutamate
X5.3.1.9..Glucose.6.phosphate.isomerase	Time	Time	-0.0278091	0.0103649	25	25	0.0159655	0.121668		Glycolysis / Gluconeogenesis
X2.3.1.51..1.acylglycerol.3.phosphate.O.acyltransferase	Time	Time	-0.0607165	0.0227285	25	25	0.0172181	0.126676		Glycerolipid metabolism
X2.7.1.71..Shikimate.kinase	Time	Time	-0.0355374	0.0134252	25	25	0.0181624	0.126676		Phenylalanine, tyrosine and tryptophan biosynthesis
X2.7.9.1..Pyruvate..phosphate.dikinase	Time	Time	-0.0448284	0.0169245	25	25	0.0178812	0.126676		Glycolysis/gluconeogenesis
X3.1.21.3..Type.I.site.specific.deoxyribonuclease	Time	Time	0.0883686	0.033678	25	25	0.0184862	0.126676		type I restriction enzyme
X3.4.16.4..Serine.type.D.Ala.D.Ala.carboxypeptidase	Time	Time	-0.0794197	0.0303861	25	25	0.0186288	0.126676		D-alanyl-D-alanine-carboxypeptidase, cell wall synthesis
X3.6.3.17..Monosaccharide.transporting.ATPase	Time	Time	-0.109365	0.0413379	25	25	0.0177111	0.126676		ABC-type monosaccharide transporters
X5.1.3.3..Aldose.1.epimerase	Time	Time	0.0682379	0.0261961	25	25	0.0182347	0.126676		catalyses the first step in galactose metabolism by converting beta-D-galactose into alpha-D-galactose
X2.7.1.33..Pantothenate.kinase	Time	Time	-0.048931	0.0187473	25	25	0.019105	0.127945		Pantothenate and CoA biosynthesis
X2.7.8.5..CDP.diacylglycerol..glycerol.3.phosphate.3.phosphatidyltransferase	Time	Time	-0.0673507	0.0259341	25	25	0.0197558	0.130329		biosynthesis of acidic phospholipids
X2.3.1.1..Amino.acid.N.acetyltransferase; N-acetylglutamate synthase	Time	Time	-0.0524758	0.0203964	25	25	0.0201833	0.131192		Arginine biosynthesis; acetyl-CoA + glutamate> N-acetyl-L-glutamate
X2.1.2.11..3.methyl.2.oxobutanoate.hydroxymethyltransferase	Time	Time	0.0965357	0.0381837	25	25	0.0225285	0.141879		Pantothenate and CoA biosynthesis
X3.1.1.96..D.aminoacyl.tRNA.deacylase	Time	Time	0.0391644	0.0156302	25	25	0.0227905	0.141879		D-aminoacyl-tRNA deacylase
X5.1.1.7..Diaminopimelate.epimerase	Time	Time	-0.0299304	0.0117968	25	25	0.0222128	0.141879		Lysine biosynthesis
X2.4.2.14..Amidophosphoribosyltransferase	Time	Time	-0.0396645	0.0159226	25	25	0.0243246	0.144068		Purine metabolism/glutamate metabolism;Glutamate to glutamine among other reagents
X2.4.2.21..Nicotinate.nucleotide..dimethylbenzimidazole.phosphoribosyltransferase	Time	Time	-0.0544404	0.0221323	25	25	0.0263821	0.144068		Porphyrin metabolism
X2.6.1.11..Acetylornithine.transaminase	Time	Time	-0.0589084	0.0236586	25	25	0.0237219	0.144068		Arginine biosynthesis
X2.7.1.35..Pyridoxal.kinase	Time	Time	0.0578911	0.0235682	25	25	0.0263128	0.144068		Vitamine B6 metabolism
X2.7.2.8..Acetylglutamate.kinase	Time	Time	-0.0297954	0.0121667	25	25	0.0263249	0.144068		Arginine biosynthesis
X3.2.1.52..Beta.N.acetylhexosaminidase	Time	Time	0.125518	0.0512888	25	25	0.0260632	0.144068		glycan degradation
X3.4.21.92..Endopeptidase.Clp	Time	Time	0.0473275	0.0190117	25	25	0.0247001	0.144068		Protein degradation
X4.1.2.25..Dihydroneopterin.aldolase	Time	Time	0.0469119	0.0190746	25	25	0.0263023	0.144068		Folate biosynthesis
X6.3.4.20..7.cyano.7.deazaguanine.synthase	Time	Time	0.0702814	0.0283591	25	25	0.0254705	0.144068		Folate biosynthesis
X6.3.5.2..GMP.synthase..glutamine.hydrolyzing.	Time	Time	0.0308251	0.0125708	25	25	0.0264016	0.144068		ATP + XMP + L-glutamine + H2O = AMP + diphosphate + GMP + L-glutamate
X4.1.1.70..Glutaconyl.CoA.decarboxylase	Time	Time	-0.0642196	0.0264094	25	25	0.0276211	0.148884		Benzoate metabolism
X2.3.1.35..Glutamate.N.acetyltransferase	Time	Time	-0.0571683	0.0239248	25	25	0.0289181	0.150374		acetyl-N-ornithine + glutamate>L ornithine + N-acetylglutamate
X2.5.1.7..UDP.N.acetylglucosamine.1.carboxyvinyltransferase	Time	Time	-0.0404307	0.0169333	25	25	0.0288748	0.150374		Amino sugar and nucleotide sugar metabolism
X6.3.2.6..Phosphoribosylaminoimidazolesuccinocarboxamide.synthase	Time	Time	-0.0332739	0.0138552	25	25	0.0287777	0.150374		Purine metabolism
X3.6.1.27..Undecaprenyl.diphosphate.phosphatase	Time	Time	-0.0351745	0.014691	25	25	0.0298585	0.153459		Peptidoglycan biosynthesis
X2.1.2.2..Phosphoribosylglycinamide.formyltransferase	Time	Time	-0.0526674	0.0220722	25	25	0.0302939	0.153907		Purine metabolism
X1.17.99.6..Epoxyqueuosine.reductase	Time	Time	-0.0456302	0.0194167	25	25	0.0326361	0.163922		catalyses the last step in the bacterial biosynthetic pathway to queuosine, the modified guanosine base in the wobble position in tRNAs
X2.5.1.54..3.deoxy.7.phosphoheptulonate.synthase	Time	Time	-0.0564407	0.0242989	25	25	0.0334349	0.166047		Phenylalanine, tyrosine and tryptophan biosynthesis
X2.7.6.5..GTP.diphosphokinase	Time	Time	-0.0762787	0.032818	25	25	0.0339559	0.166573		Purine metabolism
X3.4.19.11..Gamma.D.glutamyl.meso.diaminopimelate.peptidase	Time	Time	-0.0957525	0.0411941	25	25	0.0342945	0.166573		metallopeptidase from Bacillus sphaericus, the substrates being components of the bacterial spore wall
X1.1.1.44..Phosphogluconate.dehydrogenase..NADP....dependent..decarboxylating.	Time	Time	0.208626	0.0903153	25	25	0.0348942	0.167335		Pentose phosphate pathway
X1.6.5.11..NADH.dehydrogenase..quinone.	Time	Time	0.116876	0.0506222	25	25	0.0352084	0.167335		Oxidoreductase
X2.3.1.39...Acyl.carrier.protein..S.malonyltransferase	Time	Time	-0.0382659	0.0168033	25	25	0.0369927	0.168881		Fatty acid biosynthesis
X2.4.99.17..S.adenosylmethionine.tRNA.ribosyltransferase.isomerase	Time	Time	0.0370974	0.0161741	25	25	0.0363554	0.168881		is a combined transfer and isomerization of the ribose moiety of S-adenosyl-L-methionine to the modified guanosine base in the wobble position in tRNAs specific for Tyr, His, Asp or Asn. It is part of the queuosine biosynthesis pathway
X3.6.1.7..Acylphosphatase	Time	Time	-0.070531	0.0309081	25	25	0.0363507	0.168881		Pyruvate metabolism
X6.1.1.15..Proline..tRNA.ligase	Time	Time	-0.0221525	0.00974452	25	25	0.037062	0.168881		Aminoacyl-t RNA biosynthesis
X3.6.3.31..Polyamine.transporting.ATPase; spermidine/putrescine transport system ATP-binding protein	Time	Time	-0.0370762	0.0163557	25	25	0.0381998	0.172289		Polyamine transport
X3.1.3.16..Protein.serine.threonine.phosphatase	Time	Time	-0.069413	0.0308046	25	25	0.0390197	0.174209		serine/threonine phosphatase, signaling
X3.5.1.24..Choloylglycine.hydrolase	Time	Time	-0.0942591	0.0424549	25	25	0.041523	0.183531		Bile acid metabolism
X6.3.2.17..Tetrahydrofolate.synthase	Time	Time	-0.114446	0.0517132	25	25	0.0419874	0.183747		Folate biosynthesis
X2.2.1.1..Transketolase	Time	Time	-0.0846283	0.0385013	25	25	0.0433337	0.18778		Pentose phosphate pathway
X3.1.6.1..Arylsulfatase	Time	Time	0.217315	0.0997069	25	25	0.0440514	0.189036		Steroid hormone metabolism
X6.1.1.5..Isoleucine..tRNA.ligase	Time	Time	-0.0208282	0.00963634	25	25	0.045514	0.193435		Aminoacyl-t RNA biosynthesis
X2.4.2.7..Adenine.phosphoribosyltransferase	Time	Time	0.0337612	0.0156137	25	25	0.0466048	0.194333		Purine metabolism
X6.1.1.9..Valine..tRNA.ligase	Time	Time	-0.0231873	0.0107367	25	25	0.0465824	0.194333		Aminoacyl-t RNA biosynthesis
X3.1.26.11..Ribonuclease.Z	Time	Time	-0.0535499	0.0248331	25	25	0.0473353	0.195535		tRNA 3 endonuclease
X2.7.7.49..RNA.directed.DNA.polymerase	Time	Time	0.164444	0.0765544	25	25	0.048205	0.196281		RNA-directed DNA polymeras
X3.4.24.78..GPR.endopeptidase	Time	Time	-0.0770849	0.0360152	25	25	0.0484041	0.196281		germination proteinase
X4.2.99.18..DNA..apurinic.or.apyrimidinic.site..lyase	Time	Time	0.0228389	0.0106999	25	25	0.0496048	0.199321		DNA-(apurinic or apyrimidinic site) lyase
